# Supplementary material for: Anomalous Small Angle X-Ray Scattering Simulations: Proof of Concept for Distance Measurements for Nanoparticle-Labelled Biomacromolecules in Solution
Source: PLoS One. 2014 Apr 23;9(4):e95664. doi: 10.1371/journal.pone.0095664 (PMC3997412; doi:10.1371/journal.pone.0095664)
Supplement: Programs S1 — MATLAB codes. A zipped file containing the MATLAB code files used in this work. The code runs through a graphical user interface, which can be started with the command “saxs_label”. (ZIP) [file pone.0095664.s002.zip]

Archive with 6 entries (6 files):
- saxs_label.fig
- saxs_label.m
- sinc.m
- G_Splot.fig
- G_Splot.m
- makeDNASeq.m
