# Supplementary material for: Anomalous Small Angle X-Ray Scattering Simulations: Proof of Concept for Distance Measurements for Nanoparticle-Labelled Biomacromolecules in Solution
Source: PLoS One. 2014 Apr 23;9(4):e95664. doi: 10.1371/journal.pone.0095664 (PMC3997412; doi:10.1371/journal.pone.0095664)
Supplement: Programs S1 — MATLAB codes. A zipped file containing the MATLAB code files used in this work. The code runs through a graphical user interface, which can be started with the command “saxs_label”. (ZIP) [file pone.0095664.s002.zip › saxs_label.m]

function varargout = saxs_label(varargin)
% SAXS_LABEL M-file for saxs_label.fig
%calculation of X-ray scattering intensities and inversion to obtain the 
%distance distributions for attached labels
% Begin initialization code - DO NOT EDIT
gui_Singleton = 1;
gui_State = struct('gui_Name',       mfilename, ...
    'gui_Singleton',  gui_Singleton, ...
    'gui_OpeningFcn', @saxs_label_OpeningFcn, ...
    'gui_OutputFcn',  @saxs_label_OutputFcn, ...
    'gui_LayoutFcn',  [] , ...
    'gui_Callback',   []);
if nargin && ischar(varargin{1})
    gui_State.gui_Callback = str2func(varargin{1});
end

if nargout
    [varargout{1:nargout}] = gui_mainfcn(gui_State, varargin{:});
else
    gui_mainfcn(gui_State, varargin{:});
end
% End initialization code - DO NOT EDIT


% --- Executes just before saxs_label is made visible.
function saxs_label_OpeningFcn(hObject, eventdata, handles, varargin)
% This function has no output args, see OutputFcn.


% Choose default command line output for saxs_label
handles.output = hObject;

handles.atomSet={'C' 'N' 'O' 'S' 'P' 'H' 'ZN' 'AU' 'AN' 'TB','PT'}; %AN=gold nanocrystals, TT-Tb*80 PT=platinum
handles.DMax=150; % biggest inter-atom separation used in Angstrom
handles.nD=150; %number of different inter-atom separation used to calc
handles.SMax=0.1; %biggest value of s used s=2*sin(theta)/lambda
handles.nS=1000; %nS+1 values of S are used
handles.err=0.01; % percentage error on 'measurements'
handles.DMaxInv=180; % biggest inter-atom separation used in Angstrom
handles.nDInv=90; %number of different inter-atom separation used to calc
handles.XrayEn=[11600;11700;11800;11900;12000;12100;12200;12300;12400]; %the X-ray energies to be used
for iEn=1:length(handles.XrayEn) %must create cell array of strings for listbox
    listEnergies{iEn}=num2str(handles.XrayEn(iEn));
end
handles.actDMax=0; %store the actual maximum distance between any pair
RandStream.setDefaultStream(RandStream('mt19937ar','seed',sum(100*clock)));
set(handles.txt_DMax,'String',num2str(handles.DMax));
set(handles.sldr_DMax,'Value',handles.DMax);
set(handles.txt_nD,'String',num2str(handles.nD));
set(handles.sldr_nD,'Value',handles.nD);
set(handles.txt_SMax,'String',num2str(handles.SMax));
set(handles.sldr_SMax,'Value',handles.SMax);
set(handles.txt_nS,'String',num2str(handles.nS));
set(handles.sldr_nS,'Value',handles.nS);

set(handles.txt_DMaxInv,'String',num2str(handles.DMaxInv));
set(handles.sldr_DMaxInv,'Value',handles.DMaxInv);
set(handles.txt_nDInv,'String',num2str(handles.nDInv));
set(handles.sldr_nDInv,'Value',handles.nDInv);
set(handles.txt_actDMax,'String','N/A');
set(handles.sldr_err,'Value',handles.err);
set(handles.txt_err,'String',num2str(handles.err));
set(handles.edt_energies,'String',listEnergies); %set the energy list box

handles.fPairsCalc=false; %records if the pairs of scatt factors have been calculated yet
handles.I_StotDone=false;
handles.I_SCRYtotDone=false;
handles.CRY=false;
handles.I_SExpttotDone=false;

handles.P_DCalcDone=false;
handles.P_DCRYDone=false;
handles.P_DExptDone=false;

handles.CRYSOLFile='*.int';
handles.pdbFile='*.pdb';
handles.fDataPath=cd;

% Update handles structure
guidata(hObject, handles);

% --- Outputs from this function are returned to the command line.
function varargout = saxs_label_OutputFcn(hObject, eventdata, handles)
% Get default command line output from handles structure
varargout{1} = handles.output;

% --------------------------------------------------------------------
function menu_FileExit_Callback(hObject, eventdata, handles)
close(handles.saxs_label);

% --------------------------------------------------------------------
function menu_FileNew_Callback(hObject, eventdata, handles)
%reset the file name and title
handles.crrntFilePath='';
handles.crrntFileName='Untitled';
set(handles.saxs_label,'Name',['Protein SAXS calculations: '...
    handles.crrntFileName]);

%-------------------------------------------------------------------------
function [readOK,handles]=readpdbData(handles)
%read pdb file for atom coordinates
%outputs handles.pdbFile the pdb file name (incl path)
%and handles.atomData and handles.labelData and handles.lblType

%open file first (with error checking), then read in data
[pdbFileName,pdbFilePath,cancel]=uigetfile('*.pdb','Open a pdb-format (protein data bank) data file');
if isequal(cancel,0)%do nothing if clicked Cancel (cancel=0)
    readOK=false;
    return
else
    if isequal(pdbFileName,0)||isequal(pdbFilePath,0)
        errordlg('File does not exist','Error','modal');
        readOK=false;
        return;
    else
        addpath(pdbFilePath); %add directory to search path
        set(handles.saxs_label,'Name',['Protein SAXS calculations: '...
            pdbFileName]);
        
        fileid=fopen(fullfile(pdbFilePath,pdbFileName),'r');   %open data file to read
        handles.pdbFile=fullfile(pdbFilePath,pdbFileName);
        
        %read in the data and set the menus etc.
        errorlg=false;
        readOK=false;
        nAtoms=0;
        handles.atomData=cell(1,4); %create cell array
        %element 1=atomType (string)
        %element 2=atomType (integer): 1=C, 2=N, 3=O, 4=S, 5=P
        %element 3=residue type (string)
        %element 4=coords(1:3) x,y,z (double)
        handles.nAtomsType=zeros(size(handles.atomSet)); %an array of the numbers of atoms of each type (not incl labels)
        iAtom=0;
        iLabel=0;
        while 1
            readLine = fgetl(fileid); %read the next line
            if ~ischar(readLine),   break,   end %if end of file, then stop
            %now extract from readLine the atom coordinate information
            if(length(readLine)>=6)
                if(strcmp(readLine(1:4),'ATOM') ||strcmp(readLine(1:6),'HETATM'))
                    %read in atom type and coords
                    iAtom=iAtom+1;
                    if length(readLine)>=78 %get element symbol for atom type
                        handles.atomData{iAtom,1}=strtrim(readLine(77:78));
                    else %if no element symbol is included in pdb file, use the atom name part, but this could have e.g.NH2 for a nitrogen atom
                        handles.atomData{iAtom,1}=strtrim(readLine(13:16));
                    end
                    %work out the atom type integer identifier
                    for iSet=1:length(handles.atomSet) 
                        nChar=length(handles.atomSet{iSet}); % is it a single letter for the atom name or two letters?
                        if strfind(handles.atomData{iAtom,1}(1:nChar),handles.atomSet{iSet}) %avoid atoms O1P being saved as both O and P
                            handles.atomData{iAtom,2}=iSet; %this is the type number
                            handles.nAtomsType(iSet)=handles.nAtomsType(iSet)+1; %number of atoms of this type
                            break
                        end
                    end
                    if isempty(handles.atomData{iAtom,2})
                        errorlg=true;
                    end
                    
                    handles.atomData{iAtom,3}=strtrim(readLine(18:20));
                    handles.atomData{iAtom,4}=[str2num(readLine(31:38)),str2num(readLine(39:46)),str2num(readLine(47:54))];
                    
                    if handles.atomData{iAtom,2}==6
                        iAtom=iAtom-1;
                    end; %don't count H's
                    
                elseif(strcmp(readLine(1:3),'LBL'))
                    %read in label atoms - not a proper 'pdb' format :
                    %addition for labels only
                    iLabel=iLabel+1;
                        handles.labelData{iLabel,1}=strtrim(readLine(13:16));
                    %work out the atom type integer identifier
                    for iSet=1:length(handles.atomSet) 
                        if strfind(handles.labelData{iLabel,1},handles.atomSet{iSet}) %labels must be at end of atomSet (otherwise ZN will look like N)
                            handles.labelData{iLabel,2}=iSet;
                        end
                    end
                    if isempty(handles.labelData{iLabel,2})
                        errorlg=true;
                    end
                    handles.labelData{iLabel,3}=strtrim(readLine(18:20));
                   handles.labelData{iLabel,4}=[str2num(readLine(31:38)),str2num(readLine(39:46)),str2num(readLine(47:54))];
                end
                
            end
        end %end of read lines from file, while loop
        handles.nAtoms=iAtom;
        handles.nLabels=iLabel;
        
        %Count how many DIFFERENT label types there are.
        handles.lblType=[];
        handles.numlblType=[];
        handles.lblType(1)=handles.labelData{1,2}; %the type of the first label
        handles.labelData{1,5}=1; % a label type counter - iLabel=1 has the the first type of label
        nTypes=1;
        handles.numlblType(1)=1; %number of labels of type 1 is 1
        for iLabel=2:handles.nLabels
            newType=true;
            for iTypes=1:nTypes %check all previous types
                if handles.labelData{iLabel,2}==handles.lblType(iTypes)
                    handles.labelData{iLabel,5}=iTypes; %record which typecounter it is
                    handles.numlblType(iTypes)=handles.numlblType(iTypes)+1; %increment number of labels of type iTypes
                    newType=false;
                end
            end
            if newType
                nTypes=nTypes+1;
                handles.lblType=[handles.lblType;handles.labelData{iLabel,2}];
                handles.labelData{iLabel,5}=nTypes; %record which type counter it is
                handles.numlblType=[handles.numlblType;1]; %add element to number of labels of each type
            end
        end
        handles.nlblTypes=nTypes;
        handles.lblRad=0.1*ones(size(handles.lblType)); %initialise label radii to 0.1 Ang
        handles.lblNum=ones(size(handles.lblType)); %initialise number of atoms in labels to 1
        
        % Display the number of atoms of each type in the table
        %tbl_numType
        nTypes=length(handles.atomSet);
        numTypeTbl=cell(nTypes,3); %create the data for the table
        for iType=1:nTypes
            numTypeTbl{iType,1}=handles.atomSet{iType};
            numTypeTbl{iType,2}=handles.nAtomsType(iType); %the counted number of atoms of each type from pdb file
        end
        
        set(handles.tbl_numType,'Data',numTypeTbl);
        set(handles.tbl_numType,'Visible','on');
         
        if ~errorlg && handles.nAtoms>0
            readOK=true;
        end
        
        fclose(fileid);    %close file
        
    end % option for incorrect path or filename
end %end of cancel option

%-------------------------------------------------------------------------
function [readOK,handles]=readfData(handles)
%read files of scattering amplitude data
%open the files first, then read in data
errorlg=false;
[fDataPath]=uigetdir(pwd,'Identify the location of the scattering amplitude text files');
if isequal(fDataPath,0)
    errordlg('Directory does not exist','Error','modal');
    readOK=false;
    return;
else
    %read in the data files for the different atoms
    %assumes text file format, one file per atom type e.g. C.txt
    %first line is titles, other lines energy, fReal, fImag
    addpath(fDataPath); %add directory to search path
    handles.fDataPath=fDataPath;
    for iF=1:length(handles.atomSet)
        fidfData(iF)=fopen(fullfile(fDataPath,...
            strcat(handles.atomSet{iF},'.txt')),'r'); %open all files
    end
    if any(fidfData<0)
        errordlg('Cannot open f-data files *.txt','Error','modal');
        readOK=false;
        return
    else
        %*************No file errors, read in data
        handles.fData=cell(length(fidfData),3);
        %element 1=E energy/eV
        %element 2=real part of scattering amplitude (Re(f))
        %element 3=imaginary part of scattering amplitude (Im(f)
        
        for iFile=1:length(fidfData)
            fgetl(fidfData(iFile)); %discard first line of titles
            handles.fData(iFile,:)=textscan(fidfData(iFile),'%n%n%n','ReturnOnError',0);
            for iEl=1:3 %check each array for empty values (nans)
                if any(isnan(handles.fData{iFile,iEl})) errorlg=true; end
            end
        end
        readOK=~errorlg;
    end
end
fclose('all');

%-------------------------------------------------------------------------
function [readOK,handles]=readCRYSOL(handles)
%read CRYSOL output file for scattering intensity
%open the file first, then read in data
errorlg=false;
[CRYSOLFileName,CRYSOLFilePath,cancel]=uigetfile(...
    '*.int','Open a CRYSOL output file for predicted scattering intensity');
if isequal(cancel,0)%do nothing if clicked Cancel (cancel=0)
    errorlg=true;
else
    if isequal(CRYSOLFileName,0)||isequal(CRYSOLFilePath,0)
        errordlg('CRYSOL File does not exist','Error','modal');
        errorlg=true;
    else
        addpath(CRYSOLFilePath); %add directory to search path
        %open data file to read
        fileid=fopen(fullfile(CRYSOLFilePath,CRYSOLFileName),'r');
        handles.CRYSOLFile=fullfile(CRYSOLFilePath,CRYSOLFileName);
        if fileid<0
            errordlg(strcat('Cannot open CRYSOL file',CRYSOLFileName),'Error','modal');
            errorlg=true;
        else
            %read in the data
            %first column=2*pi*s, second column=Itot_s, 3rd col=Iatoms_s,
            %4th column=Isolvent_s, 5th column=Ihydrationlayer_s
            fgetl(fileid); %discard first line of titles
            CRYRead=textscan(fileid,'%n%n%n%n%n');
            handles.CRYSOL_S=CRYRead{1}/(2*pi);
            %2nd column is total scattering with no labels including
            %solvent effects
                nS=length(CRYRead{2});
            handles.I_SCRYatSolv=reshape(CRYRead{2},1,nS); %make its shape compatible with arrays like I_S(iEn,nS) 
            handles.I_SCRYatVac=reshape(CRYRead{3},1,nS); %atoms in vacuum
            if any(isnan(handles.CRYSOL_S))|| any(isnan(handles.I_SCRYatSolv))
                errorlg=true;
            end
        end
    end
end
  
readOK=~errorlg;
fclose('all');


%------------------------------------------------------------------------
% --- Executes on button press in btn_calci_s.
function btn_calcI_S_Callback(hObject, eventdata, handles)
%Calculate the scattering intensity curve for the protein

errorlg=false; %initialise error - this is set to true if error occurs

set(handles.btn_calcI_S,'Enable','off');
refresh;

%save the parameters as set for this calculation
%because they may later be changed by the user in the GUI
handles.DMaxCalc=handles.DMax;
handles.nDCalc=handles.nD;
handles.EnCalc=handles.XrayEn;
handles.nEnCalc=length(handles.XrayEn);
handles.SMaxCalc=handles.SMax;
handles.nSCalc=handles.nS;
nEn=handles.nEnCalc; %number of different energies to be used
%There are handles.nD+1 distance bins, including D=0 and D=handles.DMax
% all distances in (Angstroms)
handles.deltaD=handles.DMaxCalc/handles.nDCalc; %in Angstroms
deltaS=handles.SMaxCalc/(handles.nSCalc);
handles.SCalc=linspace(0,handles.SMaxCalc,handles.nSCalc+1); 
%save the nanocrystal settings
handles.lblRadCalc=handles.lblRad; %save the radius and number atoms settings
handles.lblNumCalc=handles.lblNum;
if(get(handles.chk_nanoXal,'Value')==get(handles.chk_nanoXal,'Max'))
    handles.lblXal=true; %labels are nanocrystals
else
    handles.lblXal=false;
end

if get(handles.chk_CRYSOL,'Value')==get(handles.chk_CRYSOL,'max')
    %Interpolate to get CRYSOL data on my S-values
    %default linear interpolation
    handles.I_SCRYatSolvS=interp1(handles.CRYSOL_S,handles.I_SCRYatSolv,...
        handles.SCalc); %atoms in solvent
    handles.I_SCRYatVacS=interp1(handles.CRYSOL_S,handles.I_SCRYatVac,...
        handles.SCalc); %atoms in vacuum
    if(handles.SCalc(end)>handles.CRYSOL_S(end))
        handles.maxSCRY=find(isnan(handles.I_SCRYatSolvS),1)-1; %the element of the last non-zero CRYSOL S-value
    else
        handles.maxSCRY=length(handles.SCalc); %the last element
    end
end
%*************************** Calculate the combined scattering factor 
% for all pairs of atoms/labels -> handles.fPair
[handles.fCalc,handles.fPairCalc,handles.meanfAtCalc]=...
    pairScattFacs(handles.EnCalc,handles);

%*************************** Now calculate I(s) contributions

% handles.nAtoms stores the number of atoms
% handles.nLabels stores the number of label atoms/nanocrystals
% handles.nlblTypes stores the number of label types
% handles.lblType stores the label types (the atom code number)for each type
% handles.labelData stores the types and coords of labels
        %element 1=labelType (string)
        %element 2=labelType (integer): 1=C, 2=N, 3=O, 4=S, 5=P
        %element 3=residue type (string)
        %element 4=coords(1:3) x,y,z (double)
        %element 5= label type counter e.g. 1 for all gold labels
% handles.atomData stores the types and coords of atoms
        %element 1=atomType (string)
        %element 2=atomType (integer): 1=C, 2=N, 3=O, 4=S, 5=P
        %element 3=residue type (string)
        %element 4=coords(1:3) x,y,z (double)
 % handles.fPair(energy,iType,jType)

%***************************** Calc the atom-atom scattering I(S)
[handles,errorlg]=calcI_Satoms(handles); %ouput handles.I_Satoms(iEn,iS)
if errorlg 
    errordlg('Atom scatter intensity calculation error','Error','modal');
    set(handles.btn_calcI_S,'Enable','on');
    return; 
end

%***************************** Calc the label-atom scattering I(S) 
% for each label type
[handles,errorlg]=calcI_SlblAtoms(handles); %outputs handles.I_SlblAtoms(iEn,ilblType,iS)
if errorlg 
    errordlg('Label-scatter intensity calculation error','Error','modal');
    set(handles.btn_calcI_S,'Enable','on');
    return; 
end

%***************************** Calc the label-label scattering I(S) 
% for each label type with each other label type
[handles,errorlg]=calcI_SlblLbl(handles); %outputs handles.I_SlblLbl(iEn,ilblType,jlblType,iS)
if errorlg 
    errordlg('Label-label intensity calculation error','Error','modal');
    set(handles.btn_calcI_S,'Enable','on');
    return; 
end

set(handles.txt_actDMax,'String',num2str(handles.actDMax,'%5.1f')); %display actual maximum distance between atoms/labels

%******************************Add together all intensities->full I(S)
[handles,errorlg]=calcI_Stotal(handles); %returns handles.I_Stot, handles.I_SCRYtot
if errorlg 
    errordlg(' Total scatter intensity calculation error','Error','modal');
    set(handles.btn_calcI_S,'Enable','on');
    return; 
end

handles.I_StotDone=true;
handles.I_SCRYtotDone=true;

%******************************Add on Gaussian (random) errors to the data    
    if get(handles.chk_addErr,'Value')==get(handles.chk_addErr,'max') %add-error checkbox is checked
        [handles.I_Stot,handles.I_SCRYtot]=addErrors(handles.I_Stot,...
            handles.I_SCRYtot,handles.err,handles.I_SCRYtotDone); %add random errors to the calculated data 
    end
    
    ha=handles.axes_saxs;
    hold off;
    plot(ha,handles.SCalc,handles.I_Stot(1,:)); %atoms in vacuum total with labels 
    if handles.I_SCRYtotDone
    hold all;
    plot(ha,handles.SCalc,handles.I_SCRYtot(1,:)); %CRYSOL total with labels
    end
    
    hold off;

    legend('Calc total','CRYSOL +labels total');
    
    %Now allow inversion of dataset of data produced in form I_Stotal(iEn,iS)
    set(handles.btn_calcI_S,'Enable','on');
    set(handles.btn_writeI_S,'Enable','on');
   
    set(handles.btn_InvCalc,'Enable','on');

guidata(handles.saxs_label,handles);

function [handles,amplD,errorlg]=distPairs(nEn,iType,jType,coordsi,coordsj,...
    fPair,amplD,handles)
%assign the amplitude scattering array as function of distance
%calculates the separation of two atoms/labels and assigns their scatetring
%amplitude to the appropriate distance in the array
%iEn is the energy element
%inputs iType, jType are the type of atom or label
%coordsi,j are the coordinates of the i and j atoms or labels
%amplD is the array to which the scattering should be assigned and is modified in the function
%handles array holds actDMax (tracking maximum separation) and D values
errorlg=false;
D=sqrt((coordsj(1)-coordsi(1))*(coordsj(1)-coordsi(1))+...
    (coordsj(2)-coordsi(2))*(coordsj(2)-coordsi(2))+...
    (coordsj(3)-coordsi(3))*(coordsj(3)-coordsi(3)));
handles.actDMax=max(handles.actDMax,D); %save the biggest value
if handles.actDMax>handles.DMaxCalc
    errorlg=true;
    uiwait(errordlg('DMax needs to be increased','Error','modal'));
else
    if(D<1e-5) 
        iD=0; %self-scattering
    else
        iD=ceil(D/handles.deltaD); %the element number for the D bin
    end
    for iEn=1:nEn %assign to D-bin for each energy
        amplD(iEn,iD+1)=amplD(iEn,iD+1)+fPair(iEn,iType,jType); %assign the scattering to the relevant D bin
    end
end

%-------------------------------------------------------------------------
function [handles,errorlg]=calcI_Stotal(handles)
% Calculate the total scattered intensity from all atoms and labels    
% using CRYSOL intensities or calcualted molecule-in-vacuum intensities
%together with calculated label-atom and label-label contributions
try
errorlg=false;
nEn=handles.nEnCalc;
nS=handles.nSCalc;
handles.I_Stot=zeros(nEn,nS+1);
handles.I_SCRYtot=zeros(nEn,nS+1);
handles.I_SCRYtotVac=zeros(nEn,nS+1);
sizeS=size(handles.I_Stot(1,:));
nlblTypes=handles.nlblTypes;
for iEn=1:nEn
    handles.I_Stot(iEn,:)=handles.I_Satoms(iEn,:); %start with the atoms only
    if handles.CRY %atoms +solvent from CRYSOL
        handles.I_SCRYtot(iEn,:)=handles.I_SCRYatSolvS;
        handles.I_SCRYtotVac(iEn,:)=handles.I_SCRYatVacS;
    end
    for ilblType=1:nlblTypes
        if handles.CRY %only calc if CRYSOL data being used
            handles.I_SCRYtot(iEn,:)=handles.I_SCRYtot(iEn,:)+...
                reshape(handles.I_SlblAtoms(iEn,ilblType,:),sizeS); %label-atom scattering with CRYSOL
            handles.I_SCRYtotVac(iEn,:)=handles.I_SCRYtotVac(iEn,:)+...
                reshape(handles.I_SlblAtoms(iEn,ilblType,:),sizeS); %label-atom scattering with CRYSOL

        end
        handles.I_Stot(iEn,:)=handles.I_Stot(iEn,:)+...
            reshape(handles.I_SlblAtoms(iEn,ilblType,:),sizeS); %label-atom scattering with atom scattering
        for jlblType=ilblType:nlblTypes %label-label scattering
            if handles.CRY
            handles.I_SCRYtot(iEn,:)=handles.I_SCRYtot(iEn,:)+...
                reshape(handles.I_SlblLbl(iEn,ilblType,jlblType,:),sizeS); %label-label scattering with CRYSOL
            handles.I_SCRYtotVac(iEn,:)=handles.I_SCRYtotVac(iEn,:)+...
                reshape(handles.I_SlblLbl(iEn,ilblType,jlblType,:),sizeS); %label-label scattering with CRYSOL
            end
            handles.I_Stot(iEn,:)=handles.I_Stot(iEn,:)+...
                reshape(handles.I_SlblLbl(iEn,ilblType,jlblType,:),sizeS); %label-label scattering with atom scattering
        end
    end
end
catch MError1
    errorlg=true;
end


%-------------------------------------------------------------------------
function [handles,errorlg]=calcI_Satoms(handles)
% Calculate the intensity for the scattering between all atoms in the
% molecule, no labels, no solvent

errorlg=false;
nEn=handles.nEnCalc;
nD=handles.nDCalc;

amplDatoms=zeros(nEn,nD+1); %all atoms with each other (incl D=0 -> nD+1)
handles.I_Satoms=zeros(nEn,handles.nSCalc+1);%all atoms with each other
tic
actDMax=handles.actDMax;
fPairs=handles.fPairCalc;
%***** First calculate the distance distributions, with fifj* for each pair
    if ~errorlg
        for iAtom=1:handles.nAtoms %for each atomm
            iAtom
            if ~errorlg
                iType=handles.atomData{iAtom,2};
                coordsi=handles.atomData{iAtom,4};
                xi=coordsi(1);
                yi=coordsi(2);
                zi=coordsi(3);
   
                for iEn=1:nEn %assign to 1st D-bin for each energy
                    amplDatoms(iEn,1)=amplDatoms(iEn,1)+...
                        fPairs(iEn,iType,iType);%fPair(iEn,iType);%handles.fPairCalc(iEn,iType,iType); %assign the scattering to the relevant D bin                        
                end
                
                for jAtom=iAtom+1:handles.nAtoms %count pairs together EXcluding self-scatter (put self-scatter separately for speed)
                    %distPairs calcs for each energy
                    coordsj=handles.atomData{jAtom,4};
                    jType=handles.atomData{jAtom,2};
                    D=sqrt((coordsj(1)-xi)*(coordsj(1)-xi)+...
                        (coordsj(2)-yi)*(coordsj(2)-yi)+...
                        (coordsj(3)-zi)*(coordsj(3)-zi));
                    actDMax=max(actDMax,D); %save the biggest value
                    iD=ceil(D/handles.deltaD); %the element number for the D bin
                    if iD>nD
                        errorlg=true;
                        uiwait(errordlg('DMax needs to be increased','Error','modal'));
                    else
                        
                      for iEn=1:nEn %assign to D-bin for each energy
                        amplDatoms(iEn,iD+1)=amplDatoms(iEn,iD+1)+...
                        fPairs(iEn,iType,jType);%fPair(iEn,jType);%handles.fPairCalc(iEn,iType,jType); %assign the scattering to the relevant D bin
        
                      end
                    end
  
                    if errorlg 
                        break 
                    end
                end %end of jAtom loop
            end %end error condition
        end %end of iAtom loop
    end %end error condition
toc
%*********** Now add together all the sinc functions for different distances
%*********** to get the total scattered intensity
if ~errorlg
    for iEn=1:nEn  
        for iD=0:handles.nD
            SD=2*handles.SCalc*(iD)*handles.deltaD; %removed factor pi because sinc(x)=sin(pi*x)/(pi*x)
            handles.I_Satoms(iEn,:)=handles.I_Satoms(iEn,:)+...
                amplDatoms(iEn,iD+1)*sinc(SD);
        end
    end
end
handles.actDMax=actDMax;

%Returns handles.I_Satoms

%-------------------------------------------------------------------------
function [handles,errorlg]=calcI_SlblAtoms(handles)
% Calculate the intensity for the scattering between all atoms in the
% molecule and each label type
% output handles.I_SlblAtoms(iEn,ilblTypeCount,iS)

errorlg=false;
nEn=handles.nEnCalc;
nD=handles.nDCalc;
nS=handles.nSCalc;
nlblTypes=handles.nlblTypes;
nLabels=handles.nLabels;

%**************** First calculate the scattering amplitude/distance distributions for
%different combinations of atoms and labels
amplDlblAt=zeros(nEn,nlblTypes,nD+1); %all atoms with each label type (incl D=0 -> nD+1)
handles.I_SlblAtoms=zeros(nEn,nlblTypes,nS+1);
actDMax=handles.actDMax;
fPairs=handles.fPairCalc;

    if ~errorlg 
        for iLabel=1:nLabels %for each label
            ilblCount=handles.labelData{iLabel,5}; %assign according to the label type count e.g. label types 1 =AU, label type 2=TB
           iType=handles.labelData{iLabel,2};
            coordsi=handles.labelData{iLabel,4};
            xi=coordsi(1);
            yi=coordsi(2);
            zi=coordsi(3);
            for iEn=1:nEn %assign to 1st D-bin for each energy
                    amplDlblAt(iEn,ilblCount,1)=amplDlblAt(iEn,ilblCount,1)+...
                        fPairs(iEn,iType,iType);%fPair(iEn,iType);%handles.fPairCalc(iEn,iType,iType); %assign the scattering to the relevant D bin
                        
                end
            if ~errorlg
                
            for jAtom=1:handles.nAtoms %each atom with each label
                if~errorlg
                    coordsj=handles.atomData{jAtom,4};
                    jType=handles.atomData{jAtom,2};
                     %array access is faster than writing xj,yj etc.
                    %but accessing handles.* is slow
                    
                    D=sqrt((coordsj(1)-xi)*(coordsj(1)-xi)+...
                        (coordsj(2)-yi)*(coordsj(2)-yi)+...
                        (coordsj(3)-zi)*(coordsj(3)-zi));
                    actDMax=max(actDMax,D); %save the biggest value
                    iD=ceil(D/handles.deltaD); %the element number for the D bin
                    if iD>nD
                        errorlg=true;
                        uiwait(errordlg('DMax needs to be increased','Error','modal'));
                    else
                        
                      for iEn=1:nEn %assign to D-bin for each energy
                        amplDlblAt(iEn,ilblCount,iD+1)=amplDlblAt(iEn,ilblCount,iD+1)+...
                        fPairs(iEn,iType,jType);%fPair(iEn,jType);%handles.fPairCalc(iEn,iType,jType); %assign the scattering to the relevant D bin
        
                      end
                    end
                if errorlg
                     break
                 end
                end
            end
            end
        end %end of label loop
    end %end of error check
handles.actDMax=actDMax;
% Set the S-dependent scattering factor for nanocrystal labels of finite size
f_shape=ones(handles.nlblTypes,length(handles.SCalc));
if handles.lblXal
    for ilbl=1:handles.nlblTypes
        f_shape(ilbl,:)=f_Ssphere(handles.SCalc,handles.lblRadCalc(ilbl),...
            handles.lblNumCalc(ilbl));
    end
end    
%*********** Now add together all the sinc functions for different distances
%*********** to get the total scattered intensity for each type of label
if ~errorlg
    for iEn=1:nEn 
        for ilblCount=1:handles.nlblTypes %for each type of label
            for iD=0:handles.nD
                SD=2*handles.SCalc*(iD)*handles.deltaD; %removed factor pi because sinc(x)=sin(pi*x)/(pi*x)
                handles.I_SlblAtoms(iEn,ilblCount,:)=...
                    handles.I_SlblAtoms(iEn,ilblCount,:)+...
                    reshape(amplDlblAt(iEn,ilblCount,iD+1)*sinc(SD)...
                    .*f_shape(ilblCount,:),1,1,nS+1);
              
            end %end of distance loop
        end %end of label type loop
    end %end of energy loop
end %end of error condition

%returns handles.I_SlblAtoms

%-------------------------------------------------------------------------
function [handles,errorlg]=calcI_SlblLbl(handles)
% Calculate the intensity for the scattering between labels of each type
%Returns handles.I_SlblLbl(iEn,ilblTypeCount,jlblTypeCount,iS)
%The label type counter is the 5th element of labelData(*,5)

errorlg=false;
nEn=handles.nEnCalc;
nD=handles.nDCalc;
nS=handles.nSCalc;
nlblTypes=handles.nlblTypes;
nLabels=handles.nLabels;

amplDlbl=zeros(nEn,nlblTypes,nlblTypes,handles.nD+1); %each label with another label
handles.I_SlblLbl=zeros(nEn,nlblTypes,nlblTypes,nS+1);
%***** First calculate the distance distributions, with fifj* for each pair
    if ~errorlg
        for iLabel=1:nLabels
            ilblCount=handles.labelData{iLabel,5}; %label type counter e.g label type 1=Au, 2=Tb where there are Au and Tb labels (NOT the same as the integer type code)
            if ~errorlg
%            ampDlbl(iEn,ilblCount,ilblCount,1)=...% self-scattering ofeach label
            for jLabel=iLabel:nLabels %all combinations of label atoms but only counting once
                if ~errorlg
                jlblCount=handles.labelData{jLabel,5}; %assign by labels of same/dissimilar type
                ordLblCount=sort([ilblCount jlblCount]); %sort it so only assign by lowest type first e.g. 12 not 21
                ilbl=ordLblCount(1);
                jlbl=ordLblCount(2);
                [handles,amplDlbl(:,ilbl,jlbl,:),errorlg]=...
                    distPairs(nEn,handles.labelData{iLabel,2},handles.labelData{jLabel,2},...
                     handles.labelData{iLabel,4},handles.labelData{jLabel,4},...
                     handles.fPairCalc,squeeze(amplDlbl(:,ilbl,jlbl,:)),handles);
                 if errorlg
                     break
                 end
                end
            end %end of jLabel loop
            end
        end %end of iLabel loop
    end %end of error loop

% Set the S-dependent scattering factor for nanocrystal labels of finite size
f_shape=ones(handles.nlblTypes,length(handles.SCalc));
if handles.lblXal
    for ilbl=1:handles.nlblTypes
        f_shape(ilbl,:)=f_Ssphere(handles.SCalc,handles.lblRadCalc(ilbl),...
            handles.lblNumCalc(ilbl));
    end
end     
    
%*********** Now add together all the sinc functions for different distances
%*********** to get the total scattered intensity
if ~errorlg
    for iEn=1:nEn  
        for ilblCount=1:handles.nlblTypes %for each type of label
            for jlblCount=ilblCount:handles.nlblTypes %for each type of label
                for iD=0:handles.nD
                    SD=2*handles.SCalc*(iD)*handles.deltaD; %removed factor pi because sinc(x)=sin(pi*x)/(pi*x)
                        handles.I_SlblLbl(iEn,ilblCount,jlblCount,:)=...
                            handles.I_SlblLbl(iEn,ilblCount,jlblCount,:)+...
                            reshape(amplDlbl(iEn,ilblCount,jlblCount,iD+1)...
                            *sinc(SD).*f_shape(ilblCount,:)...
                            .*f_shape(jlblCount,:),1,1,1,nS+1);
                end
            end %end label type loop jlblCount
        end %end label type loop ilblCount
    end %end energy loop
end %end error loop

%Returns handles.I_SlblLbl

%-----------------------------------------------------------------------
% --- Executes on slider movement.
function sldr_DMax_Callback(hObject, eventdata, handles)
%set the requested value of DMax for intensity I(s) calcns
handles.DMax=round(get(hObject,'Value'));
set(handles.txt_DMax,'String',num2str(handles.DMax));
% Update handles structure
guidata(hObject, handles);


% --- Executes during object creation, after setting all properties.
function sldr_DMax_CreateFcn(hObject, eventdata, handles)
%used in calculations of intensity for sin(qD)/qD functions
if isequal(get(hObject,'BackgroundColor'), get(0,'defaultUicontrolBackgroundColor'))
    set(hObject,'BackgroundColor',[.9 .9 .9]);
end

% --- Executes on slider movement.
function sldr_nD_Callback(hObject, eventdata, handles)
%set the requested value of nD, the number of distances used in I(s) calcns
handles.nD=round(get(hObject,'Value'));
set(handles.txt_nD,'String',num2str(handles.nD));
% Update handles structure
guidata(hObject, handles);


% --- Executes during object creation, after setting all properties.
function sldr_nD_CreateFcn(hObject, eventdata, handles)
if isequal(get(hObject,'BackgroundColor'), get(0,'defaultUicontrolBackgroundColor'))
    set(hObject,'BackgroundColor',[.9 .9 .9]);
end

% --- Executes on selection change in edt_energies.
function edt_energies_Callback(hObject, eventdata, handles)
%store the set of energies requested by user
listEnergies=get(handles.edt_energies,'String');
handles.XrayEn=[];
nEn=length(listEnergies);
for iEn=1:nEn
    handles.XrayEn(iEn)=str2num(listEnergies{iEn});
end
guidata(hObject,handles)


% --- Executes during object creation, after setting all properties.
function edt_energies_CreateFcn(hObject, eventdata, handles)
if ispc && isequal(get(hObject,'BackgroundColor'), get(0,'defaultUicontrolBackgroundColor'))
    set(hObject,'BackgroundColor','white');
end

%-------------------------------------------------------------------------
% --- Executes on button press in btn_InvCalc.
function btn_InvCalc_Callback(hObject, eventdata, handles)
%Control the inversion of scattering intensity curves I(S) 
%to obtain the label-label contributions 
%and thereby the distance distributions between labels
set(handles.btn_InvCalc,'Enable','off'); %stop double button-presses
%clear some memory
handles=rmfield(handles,'atomData');
handles=rmfield(handles,'I_SCRYatSolvS');
handles=rmfield(handles,'I_SCRYatVacS');
handles=rmfield(handles,'I_Satoms');
handles=rmfield(handles,'I_SlblAtoms');
handles=rmfield(handles,'I_SlblLbl');
handles=rmfield(handles,'I_SCRYatVac');

handles.DMaxInvCalc=handles.DMaxInv;
handles.nDInvCalc=handles.nDInv;
handles.maxEntOn=1;
if handles.I_StotDone
    %Inversion for calculated scattering intensity with labels
    [handles.G_SCalc,handles.P_DmaxEntCalc,handles.P_DlsqCalc,errorlg]=labelLabelG_P_D(handles.SCalc,...
        handles.I_Stot,handles.EnCalc,handles.lblType,...
        handles.fCalc,handles.fPairCalc,handles.meanfAtCalc,...
        handles.nDInvCalc,handles.DMaxInvCalc,0.06,handles.SMaxCalc,...
        handles.lblXal,handles.lblRadCalc,handles.lblNumCalc,handles);
    if ~errorlg handles.P_DCalcDone=true; end;
end
handles.maxEntOn=1;
if handles.CRY && handles.I_SCRYtotDone
    %Inversion for CRYSOL scattering intensity + calc. label scattering
    CRYSrange=1:handles.maxSCRY;
    [handles.G_SCRY,handles.P_DmaxEntCRY,handles.P_DlsqCRY,errorlg]=labelLabelG_P_D(handles.SCalc(CRYSrange),...
        handles.I_SCRYtot(:,CRYSrange),handles.EnCalc,handles.lblType,...
        handles.fCalc,handles.fPairCalc,handles.meanfAtCalc,...
        handles.nDInvCalc,handles.DMaxInvCalc,0.06,handles.SMaxCalc,...
        handles.lblXal,handles.lblRadCalc,handles.lblNumCalc,handles);
    if ~errorlg handles.P_DCRYDone=true; end;
end
handles.expt=false;
if get(handles.chk_exptlI,'Value')==get(handles.chk_exptlI,'max') %exptl data box is checked
    handles.expt=true;
    if ~handles.fPairsCalc
    %if not done already, read in the f-data
    [readOK,handles]=readfData(handles);
    if ~readOK 
        errordlg('Scattering factors files did not read correctly','Error','modal');
        set(handles.btn_calcI_S,'Enable','on');
        return
    end
    end    
    handles.EnInvExpt=handles.XrayEn; %save the ones used in the inverse calculation (for expt)
    %calculate the combined scattering factors at the appropriate energies
    [handles,fExpt,handles.fPairExpt,handles.meanfAtExpt]=...
        pairScattFacs(handles.EnInvExpt,handles);
    if get(chk_nanoXal,'Value')==get(chk_nanoXal,'Max')
        handles.lblXalExpt=true;
        handles.lblRadExpt=handles.lblRad;
        handles.lblNumExpt=handles.lblNum;
    else
        handles.lblXalExpt=false;
        handles.lblRadExpt=handles.lblRad;
        handles.lblNumExpt=handles.lblNum;
    end
        
   %Inversion for experimental scattering intensity
    [handles.G_SExpt,handles.P_DmaxEntExpt,handles.P_DlsqExpt,errorlg]=labelLabelG_P_D(handles.SExpt,...
        handles.I_SExpt,handles.EnInvExpt,handles.lblExpt,...
        handles.fExpt,handles.fPairExpt,handles.meanfAtExpt,...
        handles.nDInvCalc,handles.DMaxInvCalc,0.06,handles.SMaxCalc,...
        handles.lblXalExpt,handles.lblRadExpt,handles.lblNumExpt,handles);
        if ~errorlg handles.P_DExptDone=true; end;

end
hold off;
if ~errorlg
D=linspace(0,handles.DMaxInvCalc,handles.nDInvCalc+1);
ilblLbl=0;
iLine=0;
figure(handles.saxs_label);
for ilblType=1:handles.nlblTypes
    for jlblType=ilblType:handles.nlblTypes 
        ilblLbl=ilblLbl+1; %count through the label-label type pairs
        plot(handles.axes_saxs,D,handles.P_DmaxEntCalc(ilblLbl,:)); %the best result (from truncated G_S)
        iLine=iLine+1;
        legendString{iLine}=['maxEnt Label ' num2str(ilblType) '  Label ' num2str(jlblType)];
        hold all;
        plot(handles.axes_saxs,D,handles.P_DlsqCalc(ilblLbl,:)); %the best result (from truncated G_S)
        iLine=iLine+1;
        legendString{iLine}=['Least squares Label ' num2str(ilblType) '  Label ' num2str(jlblType)];
    end
end
legend(handles.axes_saxs,legendString);
xlabel('Distance between labels /Ang');
ylabel('Probability P(D)');
if handles.CRY
    hold off;
    ilblLbl=0;
    iLine=0;
    for ilblType=1:handles.nlblTypes
        for jlblType=ilblType:handles.nlblTypes 
        ilblLbl=ilblLbl+1; %count through the label-label type pairs
        plot(handles.axes_saxs,D,handles.P_DmaxEntCRY(ilblLbl,:)); %the best result (from truncated G_S)
        iLine=iLine+1;
        legendString{iLine}=['maxEntCRY Label ' num2str(ilblType) '  Label ' num2str(jlblType)];
        hold all;
        plot(handles.axes_saxs,D,handles.P_DlsqCRY(ilblLbl,:)); %the best result (from truncated G_S)
        iLine=iLine+1;
        legendString{iLine}=['Least squaresCRY Label ' num2str(ilblType) '  Label ' num2str(jlblType)];
        end
    end
legend(handles.axes_saxs,legendString);
end
hold off;
end
set(handles.btn_InvCalc,'Enable','on'); %enable button 
guidata(handles.saxs_label,handles); %update data


%-------------------------------------------------------------------------
function [G_S,P_DmaxEnt,P_Dlsq,errorlg]=labelLabelG_P_D(S,I_S,energy,lblType,f,fPair,meanfAt,...
    nD,DMax,SMin,SMax,lblXal,lblRad,lblNum,handles)
% This function takes a set of I(S) data and 
%extracts the label-label scattering terms G and inverts it to calculate the
%radial Pattersons, or pair-distribution functions
%inverts the input intensity data,  and outputs the label-label scattering
%intensity and the distance distribution for all pairs of label types
%Inputs: S: vector of S-values, I_S(nEn,nS) array of S-values at each
%energy; energy(nEn): vector of energy values; lblType: vector of integer
%codes for the label types (refs to atomSet); f(nEn,nTypes): array of
%f-values for each type of label at each energy; fPair(nEn,nTypes,nTypes):
%array of combined fi*fj for each pair of types at each energy
%Output: G_S(integer): the scattering function for each label type pair
% P_D(nD, integer) the distance distribution for each label type pair
%Also input the types of labels (theinteger value out of the 'atomSet')
% Using anomalous SAXS, it has data at multiple wavelengths (energies) and
% then can separate the contribution of labelled parts of the molecule
% Split the data into label-label, label-atom and atom-atom terms
% Output G_S(nTerms,nSS) where nTerms=1+n(n+3)/2 
% in order label-label, label-atom, then atom terms
% n is number of label types, nSS the number of S-values 
% Output P_D(nlblLbl,nDInv) is the distance distribution for each
% label-label term nlblLbl=nTerms-nlblTypes-1
errorlg=false;

%************************** Set up and check sizes of problem
% S is a row or column of S-values
%I(iEn,iS) is an array of I(S) for each energy iEn
%Energies(iEn) is an array of the energies corresponding
nSS=length(S); %number of S values in S-vector
nEnI=size(I_S,1); %number of different energies in the intensity array
nSI=size(I_S,2); %the number of S-values in the I data
nEn=length(energy); %the number of energies
nlblTypes=length(lblType); %the number of different types of label
nTerms=1+nlblTypes*(nlblTypes+3)/2; %the number of terms to be identified from the I_S curve
nlblLbl=nTerms-nlblTypes-1; %this is the number of label-label terms
G_S=zeros(nTerms,nSS); %the matrix for the separated scattering functions for the different terms
P_DmaxEnt=zeros(nlblLbl,nD+1); %matrix for the distance distributions: maximim entropy fit 
P_Dlsq=zeros(nlblLbl,nD+1); %distance distribms: weighted least squares non negative fit =

if nSS~=nSI
    errordlg('Length of S-values vector does not match I(S) array','Error','modal');
    errorlg=true;
    return;
end
% check the energies
if nEnI~=nEn
    errordlg('Number of energies in I(S) array does not match the list of energies','Error','modal');
    errorlg=true;
    return;
end
%check the number of label types against the number of energies
nlblTypes=length(lblType); %the number of different types of label
nTerms=1+nlblTypes*(nlblTypes+3)/2; %the number of terms to be identified from the I_S curve
if (nTerms)>nEn
    errordlg(['Need at least ' num2str(nTerms) ...
        ' different energies to resolve '  num2str(nlblTypes) ...
        ' label types'],'Error','modal');
    errorlg=true;
    return;
end

%***************************** Now define the matrix for scattering
%********************amplitude for various terms (label-label, label-atom etc)
%set up the matrix for the relationship between intensity and different
%components of the distance distributions (label-label, atom-label,
%atom-atom)
%I(S)=a*Glbllbl+b*Gatomlbl+c*Gatomatom for each energy
% a= abs(flbl)^2 b=Re(flbl) c=const. (or atom scattering factor)
%general number of label types n
%a has terms in order 11,12,...1n,22,23...2n,...nn,
%b has n terms
%c is a single term
% Treat scattering amplitude f as function of energy(lambda) (and S if nanocrystals)
% label-label terms are wanted
%for n different label types there are nTerms different contributions
%Intensity is nEnx1 column for each value of S
%Define the scattering factor matrix
%***********************************************
if lblXal %nanocrystal labels, full inversion using factors at each S-value
    % Set the S-dependent scattering factor for nanocrystal labels of finite size
    f_shape=ones(nlblTypes,nSS);
    for ilbl=1:nlblTypes
        f_shape(ilbl,:)=f_Ssphere(S,lblRad(ilbl),lblNum(ilbl));
    end
     T=zeros(nEn*nSS,nTerms*nSS); %the matrix for the scattering factors for the label-label, label-atom etc.
    for iEn=1:nEn %for each energy or wavelength (this is a row)
        jTerm=0; %term number (e.g. label1-label1, label1-label2 etc.)
        for ilblType=1:nlblTypes
            for jlblType=ilblType:nlblTypes
                %label-label terms in order 11, 12,...1n, 22,23,..2n,..nn
                jTerm=jTerm+1;
                for iS=1:nSS
                    jCol=(jTerm-1)*nSS+iS; %column number
                    iRow=(iEn-1)*nSS+iS; %row number
                    T(iRow,jCol)=f_shape(ilblType,iS)*f_shape(jlblType,iS)*...
                        fPair(iEn,lblType(ilblType),lblType(jlblType)); %label-label Re(fifj*)
                end
            end
        end
        for ilblType=1:nlblTypes %label-atom terms for each TYPE of label
            jTerm=jTerm+1;
            for iS=1:nSS
                jCol=(jTerm-1)*nSS+iS; %column number
                iRow=(iEn-1)*nSS+iS; %row number
                T(iRow,jCol)=f_shape(ilblType,iS)*...
                    real(f(iEn,lblType(ilblType)));
            end
        end
        jTerm=jTerm+1;
        for iS=1:nSS
            T((iEn-1)*nSS+iS,(jTerm-1)*nSS+iS)=meanfAt(iEn,1); %atom-atom scattering variation defined by mean mod f2 for all atoms
        end
    end
    %improve matrix numerical conditioning by ratio-ing each column with the
    %value at the first energy, so the first row is all 1.0 and others are
    %in proportion to the value at the first energy
    
    for jTerm=1:nTerms
        %scale the iEn=1 terms just for iS>1
        T(2:nSS,(jTerm-1)*nSS+2:jTerm*nSS)=...
            T(2:nSS,(jTerm-1)*nSS+2:jTerm*nSS)/...
            T(1,(jTerm-1)*nSS+1);
        for iEn=2:nEn
            T((iEn-1)*nSS+1:iEn*nSS,(jTerm-1)*nSS+1:jTerm*nSS)=...
                T((iEn-1)*nSS+1:iEn*nSS,(jTerm-1)*nSS+1:jTerm*nSS)/...
                T(1,(jTerm-1)*nSS+1);
        end
        T(1,(jTerm-1)*nSS+1)=1.0;
    end
    %Separate the terms in the intensity using matrix division
    %If nEn>nTerms this takes a least-squares best fit to the data
    %to minimise the norm(TG-I)
    %otherwise it uses Gaussian elimination to obtain the solution at each S
    temp1=T\reshape(I_S.',numel(I_S),1); %do the inversion
    G_S=reshape(temp1,nSS,nTerms).';
    %********************************
else %no nanocrystals: factors for label/label, label-atom etc. are S-independent
    T=zeros(nEn,nTerms); %the matrix for the scattering factors for the label-label, label-atom etc.
    for iEn=1:nEn %for each energy or wavelength (this is a row)
        jCol=0; %column number
        for ilblType=1:nlblTypes
            for jlblType=ilblType:nlblTypes
                %label-label terms in order 11, 12,...1n, 22,23,..2n,..nn
                jCol=jCol+1;
                T(iEn,jCol)=fPair(iEn,lblType(ilblType),lblType(jlblType)); %label-label Re(fifj*)
            end
        end
        for ilblType=1:nlblTypes %label-atom terms for each TYPE of label
            jCol=jCol+1;
            T(iEn,jCol)=real(f(iEn,lblType(ilblType)));
        end
        jCol=jCol+1;
        T(iEn,jCol)=meanfAt(iEn,1); %atom-atom scattering variation defined by mean mod f2 for all atoms
    end
    %improve matrix numerical conditioning by ratio-ing each column with the
    %value at the first energy, so the first row is all 1.0 and others are
    %in proportion to the value at the first energy
    for jCol=1:nTerms
        for iEn=2:nEn
            T(iEn,jCol)=T(iEn,jCol)/T(1,jCol);
        end
        T(1,jCol)=1.0;
    end
    
    %* Separate the contributions
    %Separate the terms in the intensity using matrix division
    %If nEn>nTerms this takes a least-squares best fit to the data
    %to minimise the norm(TG-I)
    %otherwise it uses Gaussian elimination to obtain the solution at each S
    %MATLAB recommends this way rather than taking the inverse and applying at
    %each S value.
    
    for iS=1:nSS %Gaussian elimination solution
        G_S(:,iS)=T\I_S(:,iS); %do the inversion for each s-value in turn
    end
    %********************** These are the separate terms for label-label etc.
end %end of the option for nanocrystals

%********************** Now invert them to get P(D) distance distributions
%**************************************************************************
D=linspace(0,DMax,nD+1); %generate the set of distances in Angstroms

%*************************************************************************
%*************Pre-condition G(S) by truncation and subtracting its mean value
%remove the DC element from the G(S) scattering distributions
%by truncating the data 
%then finding the offset to satisify the condition that the oscillations in
%S*(G-offset) average to zero. In fact take the sum of squared of this
%The resulting GS has no self-scattering component
%then use weighted least squares nonnegative fit for P(D) without any
%self-scattering component
deltaSRun=0.01; %(/Ang) the window for the running standard deviation
nPointsRun=deltaSRun*(nSS-1)/S(end); %number of points in running calculation
for iD=1:nD+1
    Msinc(:,iD)=sinc(S*2*D(iD));
end
%filter first
jRow=0;
for iType=1:nlblTypes
   for jType=1:nlblTypes
    jRow=jRow+1;
    GG_S(jRow,:)=smooth(G_S(jRow,:),nPointsRun); %smoothed
end
end
%invert for each label-type pair
ilblLbl=0;
for ilblType=1:nlblTypes
    for jlblType=ilblType:nlblTypes
        if ilblType==jlblType && handles.numlblType(jlblType)==1
            %don't try and calculate P(D) when only one label of given type
            %which makes only selfscattering
            
        else
            %only calculate the inversion if there is more than one label
            %of this type, otherwise it is only self-scatetring 
           
        ilblLbl=ilblLbl+1; %count through the label-label type pairs
        %bring up a figure for user to choose truncation and smoothing, 
        %when user accepts plot, continue. Output is the truncated and
        %smoothed G_S. Don't use the smoothed result, only truncate it
        [truncS,GGtrunc]=G_Splot(S,G_S(ilblLbl,:));
        window_edge=length(truncS);
        GInv=G_S(ilblLbl,1:window_edge);
 
        meanGS=mean(GInv);
        wExp=1.0;
        %now find the best mean which gives correct sinusoidal variation in S*G
        meanG=fminsearch(@(GG) sum((truncS.*(GInv-GG).*wExp).^2),meanGS);
        GInv=GInv-meanG; %subtract the DC level
        %*******************Use DC_subtracted G(S) to get P(D) lsqnonneg
        if lblXal
            weight=f_shape(ilblType,:).*f_shape(jlblType,:);
        else
            weight=ones(size(S));
        end
        wRep=repmat(weight',1,size(Msinc,2)); %repeated weight vector
        
        P_Dlsq(ilblLbl,:)=lsqnonneg(wRep(1:window_edge,:).*Msinc(1:window_edge,:),...
            (weight(1:window_edge).*GInv)',[],optimset('Tolx',1e-5));
        P_DlsqSum=sum(P_Dlsq(ilblLbl,:));
        P_Dlsq(ilblLbl,:)=P_Dlsq(ilblLbl,:)/P_DlsqSum;

%********************************************maximum entropy calculation
%work on the truncated and shifted G(S) data set
if handles.maxEntOn

%First split the data into a control set and a fitting set
%to determine the regularisation parameter for the
% maximum entropy calculation
%separate a proportion beta of the data set to be a control set
	beta=0.1; %the proportion of data to be used in control set
	nSect=5; %number of sections to split the data into
    nSVals=window_edge;
    weight=weight(1:nSVals);
    %loop over different control sets
    %repeat the process of extracting a sub-set and doing max ent on the rest
    %find the best value of alpha (regularisation parameter) to minimise
    %chi2 in the control set. See Mathew-Fenn etal 2008 
    maxCtrl=5;
    MsincFull=[];
    MsincMaxEnt=[];
    MsincCtrl=[];
    for iCtrl=1:maxCtrl
    [Sctrl,G_Sctrl,weight_ctrl,S_MaxEnt,G_SMaxEnt,weight_MaxEnt]=...
        splitControlSet(beta,nSect,truncS(1:nSVals),GInv(1:nSVals),weight); 
    for iD=1:nD+1 %generate the sinc functions for the new sets of S values
        MsincFull(:,iD)=sinc(truncS*2*D(iD)); %for the full set
        MsincMaxEnt(:,iD)=sinc(S_MaxEnt*2*D(iD)); %for the MaxEnt set
        MsincCtrl(:,iD)=sinc(Sctrl*2*D(iD)); %for the control set
    end

    %initialise parameters for max entropy calcn 
    %only the subset used for max entropy
    %output initialise P(D) (lsqnonneg weighted), initial chi2, entropy
    [P_DD0,facPD0,chi2MaxEnt0,ent0]=...
        initMaxEnt(nD,G_SMaxEnt,weight_MaxEnt,MsincMaxEnt);

    [P_DDfac,alpha,chiCtrl2]=maxEntP_D(nD+1,MsincMaxEnt,weight_MaxEnt,...
        G_SMaxEnt,G_Sctrl,MsincCtrl,weight_ctrl,...
        P_DD0,facPD0,chi2MaxEnt0,ent0,1000,50); %***STOP AT 1
    [minChi2,iMinChi2]=min(chiCtrl2);
    alphaMinChi2(iCtrl)=alpha(iMinChi2);
    end %END OF LOOP for repeated control sets
    alphaMinChi2
    alphaStop=geomean(alphaMinChi2); %the best stopping value for max ent calcn
        
% Now use the stopping value of alpha found from the control set results
%and apply to the full data set to get max entropy solution
    [P_DD0,facPD0,chi2MaxEnt0,ent0]=...
        initMaxEnt(nD,GInv,weight,MsincFull);
    [P_DDfac,alpha,chiCtrl2]=maxEntP_D(nD+1,MsincFull,weight,GInv,GInv,...
        MsincFull,weight,...
       P_DD0,facPD0,chi2MaxEnt0,ent0,1000,alphaStop);
    
       
    P_DmaxEnt(ilblLbl,:)=P_DDfac(1:nD+1)'; %normalised part stored in P_DmaxEnt
    
else
    P_DmaxEnt(ilblLbl,:)=P_Dlsq(ilblLbl,:);
end %end of maximum entropy calculation
    end
    end
end

%*************************************************************************
function [P_DD0,facPD0,chi2,ent0]=initMaxEnt(nD,G_S,weight,Msinc)
%initialise the parameters for the max entropy calculation
%initialise the starting probability distribution, and the scaling factors
%which are the initial entropy, and initial chi2 (sum squared errors) of the set
%outputs: P_DD0 the normalised initial least squares solution on the set
% chi2: the chi2 (sum squared errors) for the set with the P_DD0 solution
%ent0: the absolute entropy for the P_DD0 solution on the set
%facPD0 the factor on normalised P_DD0 to fit G(S)
wRep=repmat(weight',1,size(Msinc,2));
P_DD0=(lsqnonneg(wRep.*Msinc,...
    (weight.*G_S)',[],optimset('Tolx',1e-5)))'; %transpose to get same shape as P_Dlsq(ilblLbl,:)
facPD0=sum(P_DD0);
P_DD0=P_DD0/facPD0; %normalise the prob
G_PD=facPD0*Msinc*P_DD0'; %calc predicted G(S) from least sqaures solution
chi2=sum((weight.*(G_PD'-G_S)).^2); %weighted sum squared errors in G(S) for initial soln

ent0=0;
minVal=1e-10;
for iD=1:nD+1
    if(P_DD0(iD)>minVal) %all others give zero entropy except P(D)=1.0
        ent0=ent0+(P_DD0(iD).*log(P_DD0(iD))); %abs entropy of initial solution
    elseif(P_DD0(iD)>(1.0-minVal))
        ent0=ent0+minVal;
        P_DD0(iD)=1.0-minVal;
    else
        P_DD0(iD)=minVal;
    end
end
ent0=abs(ent0); %the absolute entropy of the initial (least squares non neg) solution
if ent0<minVal
    ent0=minVal; %don't allow a zero value for ent0
end


function [Sctrl,G_Sctrl,weight_ctrl,S_remain,G_Sremain,weight_remain]=...
    splitControlSet(beta,nSect,S,G_S,weight)
%function to split a set of S,G_S data into a control set and the remainder
%inputs: beta: is the fraction of the dataset to be used as a control set,
% nSect is the number of sections to split the data into (take beta out of
% each section), S, G_S are the arrays of x,y values to split
nSVals=length(S);
nS_Sect=floor(nSVals/nSect); %number of points of original data set in each section
nSubSect=floor(nS_Sect*beta); %number points for control set in each section
nS_Last=nS_Sect+(nSVals-nS_Sect*nSect); %number from original set in last section
nSubLast=floor(nS_Last*beta); %number for control set in last section
stream1=RandStream.getDefaultStream; %get random number set
iCount=0;
iValRand=zeros((nSect-1)*nSubSect+nSubLast,1); %the list of element locations for control set
for iSect=1:nSect-1
    valSect=(iSect-1)*nSubSect+1; %the first element of iValRand in this section
    for ii=1:nSubSect; %generate each number for this section
        newNum=true;
        while newNum
            iCount=iCount+1;
            %need to generate each number separately and then test if it is equal to any others
            iValRand(valSect+(ii-1))=(iSect-1)*nS_Sect+randi(stream1,nS_Sect,1,1);             
            newNum=false;
            for jj=1:ii-1
                if iValRand(valSect+(ii-1))==iValRand(valSect+jj-1);
                    newNum=true;
                end
            end
        end
    end
end
valSect=(nSect-1)*nSubSect+1; %the first element of iValRand in this section
for ii=1:nSubLast %last section
    newNum=true;
    while newNum
        iValRand(valSect+ii-1)=(nSect-1)*nS_Sect+randi(stream1,nS_Last,1,1); %need to generate each number separately and then test if it is equal to any others
        newNum=false;
        for jj=1:ii-1
            if iValRand(valSect+(ii-1))==iValRand(valSect+jj-1);
                newNum=true;
            end
        end
    end
end
%now have a set of numbers to use to select the S-values used in
%control set
iValRand=sort(iValRand);
TFMatrix=false(size(S)); %initialise array to choose control set
TFMatrix(iValRand)=true; %set logical to true where the control set values are
%record the control set and remainder set
G_Sctrl=G_S(iValRand);
Sctrl=S(iValRand);
weight_ctrl=weight(iValRand);

G_Sremain=G_S(~TFMatrix); %take the ones not in the control set
S_remain=S(~TFMatrix);
weight_remain=weight(~TFMatrix);


%*************************************************************************
function [P_DmaxEnt,alpha,chiCtrl2]=maxEntP_D(nD,Msinc,weight,G_S,...
    G_Sctrl,MsincCtrl,weight_ctrl,...
    P_DD0,facPD0,chi2Init,entInit,alpha0,alphaStop)

% A maximum entropy method, using Lagrange multipliers
% It finds the minimum of the infinity norm of the Lagrangian
% ie.(max(grad(Lagrangian)))
% where the Lagrangian is equal to the entropy plus a Lagrange multipler
% (alpha) times the weighted sum of squared errors in G (=sum(w(P*Sinc(sD)-G)^2))
% chi2Init is the sum of squared errors in G from the P(D) least squares
%estimate for P(D) i.e. P_DD0
%entInit is the entropy from same solution: chi2Init and entInit scale the
%terms in the Lagrangian
%regularisation parameter is annealed from large value to a stopping value
%calculates a control parameter - in this case the chi2 (sum square errors)
%on a control set of data in G(S)
%Outputs: P(D) at the stopping value, the chi2 as function of alpha

%The column vector to achieve minimisation is the set P_D and a multiplying
%factor on P_D, facPD, This is so that P_D can be normalised (and thus the
%entropy calculated correctly), but the G(S) needs a fitted multiplying
%parameter facPD to get the correct fit.

P_Dfac0=zeros(nD+1,1); %the column vector for minimising the function has P_D and its pre-factor
P_Dfac0(1:nD,1)=P_DD0(:);
P_Dfac0(nD+1,1)=facPD0;
P_DmaxEnt=P_Dfac0;
sumVec=ones(size(P_Dfac0')); %the row vector used to normalise sum(P_D) excl factor
sumVec(nD+1)=0; %zero the pre-factor multiplier so excluded from normalisation
minVal=1e-10;
lowerBnd=minVal*ones(size(P_Dfac0)); %all P_D and prefactor are positive
lowerBnd(nD+1)=facPD0*1e-10;
upperBnd=ones(size(P_Dfac0))-minVal; %all P_D values <=1
upperBnd(nD+1)=Inf; %no contraint on pre-factor (other than positive)
%constrain P_D between 0 and 1 (to get entropy OK), and 
%normalised sum(P_D)=1
for iD=1:nD
    if P_Dfac0(iD,1)<minVal
        P_Dfac0=minVal;
    elseif P_Dfac0(iD,1)>1.0-minVal 
        P_Dfac0(iD,1)=1.0-minVal; %a value of 1.0 in a sharp peak gets entropy=0
    end
end

P_DInit=P_Dfac0;
iAlph=0;  
for fac=0:-0.01:-9 %try 100 values per decade
   %at each alpha, minimise the :Lagrangian to find max entropy + scaled sum squared errors
    iAlph=iAlph+1;
    alpha(iAlph)=alpha0*10^(fac);
    alpha(iAlph)

    optionsMin=optimset; %change from 1e-4 and 1e-5 and 30000
    optionsMin=optimset(optionsMin,'TolFun',alpha(iAlph)*1e-3,'TolX',1e-6,...
        'MaxFunEvals',10000,'Algorithm','interior-point','Display','notify',...
        'FunValCheck','on','Diagnostics','off');%active-set
    P_DmaxEnt=fmincon(@(P_Dfac) lagrangian(nD,P_Dfac,alpha(iAlph),Msinc,weight,...
        G_S,chi2Init,entInit),P_DInit,...
        [],[],sumVec,1.0,lowerBnd,upperBnd,[],optionsMin);
    P_DInit=P_DmaxEnt; %subsequent loop starts from this soln
    
    %now calculate the control parameter: the sum squared errors on the control
    %set. Get G(S) for control set from this P(D)
    G_PDctrl=P_DmaxEnt(nD+1)*MsincCtrl*P_DmaxEnt(1:nD); 
    chiCtrl2(iAlph)=sum((weight_ctrl'.*(G_Sctrl'-G_PDctrl)).^2); %error in control set of G(S)
    
    if alpha(iAlph)<alphaStop
    break 
    end
end %end of alpha loop


function Lagr=lagrangian(nD,P_Dfac,alpha,Msinc,weight,G_S,chi0_2,ent0)
%try just minimising -entropy+squared error sum
P_D=P_Dfac(1:nD); %the actual P(D) set
facPD=P_Dfac(nD+1); %the pre-factor on the normalised P_D
G_PD=facPD*Msinc*P_D(1:nD);
Lagr=0;
Lagr=sum(P_D.*log(P_D))/ent0;
Lagr=Lagr+alpha*sum((weight.*(G_PD'-G_S)).^2)/chi0_2; %compare sum squared errors with that from the least squares fit

%-------------------------------------------------------------------------
function [f,fPair,meanfAtoms]=pairScattFacs(energy,handles)
%create an array of 2*Re(fi*conj(fj) and fi
%for all possible atom types, atom types pairs and energies
%input 'energy' an array of energy values in keV
%uses the fData array of scattering factors held in the handles structure
%outputs fPair(energy,iType,jType) for each pair of atoms and energy
%and f(iEn,iType) and meanfAtoms(iEn,2) (an average atom pair-scattering factor, 1:pdb data,2:est)
nEn=length(energy);
nTypes=size(handles.fData,1);
f=zeros(nEn,nTypes);
fPair=zeros(nEn,nTypes,nTypes);
for iEn=1:nEn
    for iType=1:nTypes %calculate the f at the required energy for each type
        f(iEn,iType)=complex(interp1(handles.fData{iType,1},handles.fData{iType,2},energy(iEn)),...
            interp1(handles.fData{iType,1},handles.fData{iType,3},energy(iEn)));
    end
    %now calculate the combined scattering factors of all possible pairs
    for iType=1:nTypes
        for jType=1:nTypes
            fPair(iEn,iType,jType)=2*real(f(iEn,iType)*conj(f(iEn,jType)));

        end
    end
end

%calcualte the mean abs(f)*abs(f) for self-scattering by all types of atom
%in molecule weighted by numbers of atoms of that type
meanfAtoms=zeros(nEn,2);
numType=get(handles.tbl_numType,'Data');
numEstSet=true;
numSet=true;
if isempty(numType{1,3}) 
    numEstSet=false; 
    meanfAtoms(:,2)=1.0;
end;
if isempty(numType{1,2}) 
    numSet=false; 
    meanfAtoms(:,1)=1.0;
end;
for iEn=1:nEn
    for iType=1:length(handles.atomSet)
       %meanfAtoms(iEn,1) is averaged over the counted number of each type
       %meanfAtoms(iEn,2) is averaged over the estimated number of each type
       if numSet
        meanfAtoms(iEn,1)=meanfAtoms(iEn,1)+...
            numType{iType,2}*abs(f(iEn,iType))*abs(f(iEn,iType));
       end
        if numEstSet 
            meanfAtoms(iEn,2)=meanfAtoms(iEn,2)+...
                numType{iType,3}*abs(f(iEn,iType))*abs(f(iEn,iType)); 
        end
    end
end
%ratio each value by the value at the first energy
for iEn=2:nEn
    meanfAtoms(iEn,1)=meanfAtoms(iEn,1)/meanfAtoms(1,1);
    meanfAtoms(iEn,2)=meanfAtoms(iEn,2)/meanfAtoms(1,2);
end
meanfAtoms(1,:)=1.0;
handles.fPairsCalc=true;

%-------------------------------------------------------------------------
function [I_Stot,I_SCRYtot]=addErrors(I_Stot,I_SCRYtot,errI0,CRYtrue)
%add simulated random errors to the calculated Intensity I(S) curves
%standard deviation proportional to the magnitude of I(0)
%errI0 is a percentage of I0
nEn=size(I_Stot,1);
for iEn=1:nEn
    I_Stot(iEn,:)=I_Stot(iEn,:)+...
        errI0*I_Stot(iEn,1)*randn(size(I_Stot(iEn,:)))/100;
end
if CRYtrue
    nEn=size(I_SCRYtot,1);
    for iEn=1:nEn
    I_SCRYtot(iEn,:)=I_SCRYtot(iEn,:)+...
        errI0*I_SCRYtot(iEn,1)*randn(size(I_SCRYtot(iEn,:)))/100;
    end
end


%-------------------------------------------------------------------------
function writeI_S(handles)
% Output the intensity data sets to a text file

% Specify file name first
[outputFileName,outputFilePath,cancel]=uiputfile('*.txt',...
    'Save intensity data to a data file'); %request file name
errorlg=false;
if isequal(cancel,0)%do nothing if clicked Cancel 
    return
else 
    if isequal(outputFileName,0)||isequal(outputFilePath,0)
        errordlg('File does not exist','Error','modal');
        return
    end
end
%open file for writing
addpath(outputFilePath)
%test whether the fileName has a .txt file  extension
if(isempty(findstr('.txt',outputFileName))) %strmatchreturns empty if no .txt ending
    outputFileName=[outputFileName '.txt'];%append the file extension
end
%save the file name and path and update title
handles.FileNameI_S=outputFileName;
handles.FilePathI_S=outputFilePath;

fileid=fopen(fullfile(outputFilePath,outputFileName),'w');%open data file for writing
if fileid<0
    errordlg('Failed to open file - is it open already?')
    return
end
%titles
fprintf(fileid,'%s\n','X-ray scattering calculations using labelled molecules');
fprintf(fileid,'%s\n','Intensity data');
%parameters
fprintf(fileid,'%s\t%15.5g\n','Number of discrete distances nD',handles.nDCalc);
fprintf(fileid,'%s\t%15.5g\t%s\n','Maximum discrete distance DMax',handles.DMaxCalc,'Ang');
fprintf(fileid,'%s\t%15.5g\t%s\n','Maximum distance in molecule',handles.actDMax,'Ang');
fprintf(fileid,'%s\t%15.5g\n','Number of discrete S-values nS',handles.nSCalc);
fprintf(fileid,'%s\t%15.5g\t%s\n','Maximum of S-value SMax',handles.SMaxCalc,'/Ang');
fprintf(fileid,'%s\t%s\n','Definition of S','S=2*sin(theta)/lambda');
%filenames
fprintf(fileid,'%s\t%s\n','Input pdb file',handles.pdbFile);
fprintf(fileid,'%s\t%s\n','Scattering factor directory',handles.fDataPath);
if handles.CRY
    fprintf(fileid,'%s\t%s\n','CRYSOL intensity file',handles.CRYSOLFile);
end
%energies
fprintf(fileid,'%s\n','Energies / eV');
for iEn=1:handles.nEnCalc;
    fprintf(fileid,'%s\t%12.5g\t%s\n',' ',handles.EnCalc(iEn),'eV');
end
fprintf(fileid,'\n');
%Output S and intensity data grouped by energy
if handles.CRY
    %***************************** Crysol data used
    %************************* Output titles for columns first
    %first row is the energy, second row label i, third row label j, fourth
    %row titles for intensity data
    iCol=1;
    titles{1,iCol}='X-ray energy / eV';
    titles{2,iCol}='Label i';
    titles{3,iCol}='Label j';
    titles{4,iCol}='S (/Ang)';
        for iEn=1:handles.nEnCalc;
            iCol=iCol+1;
            titles{1,iCol}=num2str(handles.EnCalc(iEn));
            titles{2,iCol}='';
            titles{3,iCol}='';
            titles{4,iCol}=['I(S) atoms at ' num2str(handles.EnCalc(iEn)) 'eV'];
            iCol=iCol+1;
            titles{1,iCol}='';
            titles{2,iCol}='';
            titles{3,iCol}='';
            titles{4,iCol}='I(S) CRYSOL (in solvent)';
            iCol=iCol+1;
            titles{1,iCol}='';
            titles{2,iCol}='';
            titles{3,iCol}='';
            titles{4,iCol}='I(S) CRYSOL (in vacuum)';

            for ilblType=1:handles.nlblTypes
                iCol=iCol+1;
                titles{1,iCol}=num2str(handles.EnCalc(iEn));
                titles{2,iCol}=int2str(ilblType);
                titles{3,iCol}='';
                titles{4,iCol}=['I(S) label ' int2str(ilblType) ' /atoms at ' num2str(handles.EnCalc(iEn)) 'eV'];
            end
            for ilblType=1:handles.nlblTypes
                for jlblType=ilblType:handles.nlblTypes
                    iCol=iCol+1;
                    titles{1,iCol}=num2str(handles.EnCalc(iEn));
                    titles{2,iCol}=int2str(ilblType);
                    titles{3,iCol}=int2str(jlblType);
                    titles{4,iCol}=['I(S) label ' int2str(ilblType) ...
                        ' - label ' int2str(jlblType) ' at ' num2str(handles.EnCalc(iEn)) 'eV'];
                end
            end
            iCol=iCol+1;
            titles{1,iCol}=num2str(handles.EnCalc(iEn));
            titles{2,iCol}='';
            titles{3,iCol}='';
            titles{4,iCol}=['I(S) total (incl. atoms/labels) at ' num2str(handles.EnCalc(iEn)) 'eV'];
            iCol=iCol+1;
            titles{1,iCol}=num2str(handles.EnCalc(iEn));
            titles{2,iCol}='';
            titles{3,iCol}='';
            titles{4,iCol}=['I(S) total CRYSOL in solvent +labels at ' num2str(handles.EnCalc(iEn)) 'eV'];
        end
        formatString=[];
        for iOutput=1:size(titles,2)
            formatString=[formatString '%s\t'];
        end
        formatString=[formatString '\n'];
        %now output the line for this S-value
        fprintf(fileid,formatString,titles{1,:});
        fprintf(fileid,formatString,titles{2,:});
        fprintf(fileid,formatString,titles{3,:});
        fprintf(fileid,formatString,titles{4,:});
        
    %****************************** Output data all I(S) sets
    for iS=1:handles.nSCalc+1
        outputLine=[];
        outputLine=[outputLine handles.SCalc(iS)];
        for iEn=1:handles.nEnCalc;
            outputLine=[outputLine handles.I_Satoms(iEn,iS) ...
                handles.I_SCRYatSolvS(iS) handles.I_SCRYatVacS(iS)];
            for ilblType=1:handles.nlblTypes
                outputLine=[outputLine handles.I_SlblAtoms(iEn,ilblType,iS)];
            end
            for ilblType=1:handles.nlblTypes
                for jlblType=ilblType:handles.nlblTypes
                    outputLine=[outputLine handles.I_SlblLbl(iEn,ilblType,jlblType,iS)];
                end
            end
            outputLine=[outputLine handles.I_Stot(iEn,iS) ...
                handles.I_SCRYtot(iEn,iS)];
            
        end
        formatString=[];
        for iOutput=1:length(outputLine)
            formatString=[formatString '%12.5g\t'];
        end
        formatString=[formatString '\n'];
        %now output the line for this S-value
        fprintf(fileid,formatString,outputLine);
    end
else %************************ No CRYSOL data used
    %************************* Output titles for columns first
    %first row is the energy, second row label i, third row label j, fourth
    %row titles for intensity data
    iCol=1;
    titles{1,iCol}='X-ray energy / eV';
    titles{2,iCol}='Label i';
    titles{3,iCol}='Label j';
    titles{4,iCol}='S (/Ang)';
        for iEn=1:handles.nEnCalc;
            iCol=iCol+1;
            titles{1,iCol}=num2str(handles.EnCalc(iEn));
            titles{2,iCol}='';
            titles{3,iCol}='';
            titles{4,iCol}=['I(S) atoms at ' num2str(handles.EnCalc(iEn)) 'eV'];

            for ilblType=1:handles.nlblTypes
                iCol=iCol+1;
                titles{1,iCol}=num2str(handles.EnCalc(iEn));
                titles{2,iCol}=int2str(ilblType);
                titles{3,iCol}='';
                titles{4,iCol}=['I(S) label ' int2str(ilblType) ' /atoms at ' num2str(handles.EnCalc(iEn)) 'eV'];
            end
            for ilblType=1:handles.nlblTypes
                for jlblType=ilblType:handles.nlblTypes
                    iCol=iCol+1;
                    titles{1,iCol}=num2str(handles.EnCalc(iEn));
                    titles{2,iCol}=int2str(ilblType);
                    titles{3,iCol}=int2str(jlblType);
                    titles{4,iCol}=['I(S) label ' int2str(ilblType) ...
                        ' - label ' int2str(jlblType) ' at ' num2str(handles.EnCalc(iEn)) 'eV'];
                end
            end
            iCol=iCol+1;
            titles{1,iCol}=num2str(handles.EnCalc(iEn));
            titles{2,iCol}='';
            titles{3,iCol}='';
            titles{4,iCol}=['I(S) total (incl. atoms/labels) at ' num2str(handles.EnCalc(iEn)) 'eV'];
        end
        formatString=[];
        for iOutput=1:size(titles,2)
            formatString=[formatString '%s\t'];
        end
        formatString=[formatString '\n'];
        %now output the line for this S-value
        fprintf(fileid,formatString,titles{1,:});
        fprintf(fileid,formatString,titles{2,:});
        fprintf(fileid,formatString,titles{3,:});
        fprintf(fileid,formatString,titles{4,:});
    %****************************** Output data all I(S) sets
    for iS=1:handles.nSCalc+1
        outputLine=[];
        outputLine=[outputLine handles.SCalc(iS)];
        for iEn=1:handles.nEnCalc;
            outputLine=[outputLine handles.I_Satoms(iEn,iS)];
            for ilblType=1:handles.nlblTypes
                outputLine=[outputLine handles.I_SlblAtoms(iEn,ilblType,iS)];
            end
            for ilblType=1:handles.nlblTypes
                for jlblType=ilblType:handles.nlblTypes
                    outputLine=[outputLine handles.I_SlblLbl(iEn,ilblType,jlblType,iS)];
                end
            end
            outputLine=[outputLine handles.I_Stot(iEn,iS)];
        end
        formatString=[];
        for iOutput=1:length(outputLine)
            formatString=[formatString '%12.5g\t'];
        end
        formatString=[formatString '\n'];
        %now output the line for this S-value
        fprintf(fileid,formatString,outputLine);
    end
end %end of CRYSOL data loop
        
fclose(fileid);              %close the data file


%------------------------------------------------------------------------
function writeG_SP_D(handles)
% Output to text file the inverted data obtained from the I(S) data
% which is the separated G(S) scattering functions for atoms, labels and
% label-label terms, and the P(D) distance distribution functions 

%output the scattering functions and distance distributions for simulated data set
if handles.P_DCalcDone
    writeSetG_SP_D('simulated',handles.pdbFile,handles.fDataPath,handles.CRYSOLFile,...
        handles.CRY,handles.EnCalc,handles.nlblTypes,handles.SCalc,...
        handles.nDInvCalc,handles.DMaxInvCalc,handles.I_Stot,handles.G_SCalc,...
        handles.P_DmaxEntCalc,handles.P_DlsqCalc);
end
%output the scattering functions and distance distributions for CRYSOL data set
if handles.P_DCRYDone
    writeSetG_SP_D('CRYSOL',handles.pdbFile,handles.fDataPath,handles.CRYSOLFile,...
        handles.CRY,handles.EnCalc,handles.nlblTypes,handles.SCalc(1:handles.maxSCRY),...
        handles.nDInvCalc,handles.DMaxInvCalc,handles.I_SCRYtot,handles.G_SCRY,...
        handles.P_DmaxEntCRY,handles.P_DlsqCRY);
end
%output the scattering functions and distance distributions for exptl data set
if handles.P_DExptDone
    writeSetG_SP_D('experimental',handles.pdbFile,handles.fDataPath,handles.CRYSOLFile,...
        handles.CRY,handles.EnInvExpt,length(handles.lblExpt),handles.SExpt,...
        handles.nDInvCalc,handles.DMaxInvCalc,handles.I_SExpt,handles.G_SExpt,...
        handles.P_DmaxEntExpt,handles.P_DlsqExpt);
end
handles.P_DCalcDone

%----------------------------------------------------------------------
function writeSetG_SP_D(outputTypeString,pdbFile,fDataPath,...
    CRYSOLFile,CRYTrue,energies,nlblTypes,S,nD,DMax,I_S,G_S,P_DmaxEnt,P_Dlsq)
%function to output to a text file any particular dataset of G(S) and P(D)
%data. The function is called for the calculated, CRYSOL, or experimental
%data sets.
nEn=length(energies);
nTerms=1+nlblTypes*(nlblTypes+3)/2; %the number of terms to be identified from the I_S curve

% Specify file name first
[outputFileName,outputFilePath,cancel]=uiputfile('*.txt',...
    ['Save distance distribution data ',...
    'for ',outputTypeString,' data']); %request file name
errorlg=false;
if isequal(cancel,0)%do nothing if clicked Cancel 
    return
else 
    if isequal(outputFileName,0)||isequal(outputFilePath,0)
        errordlg('File does not exist','Error','modal');
        return
    end
end
%open file for writing
addpath(outputFilePath)
%test whether the fileName has a .txt file  extension
if(isempty(findstr('.txt',outputFileName))) %strmatchreturns empty if no .txt ending
    outputFileName=[outputFileName '.txt'];%append the file extension
end

fileid=fopen(fullfile(outputFilePath,outputFileName),'w');%open data file for writing
if fileid<0
    errordlg('Failed to open file - is it open already?')
    return
end

%titles
fprintf(fileid,'%s\n','X-ray scattering calculations using labelled molecules');
fprintf(fileid,'%s\n','Separated scattering functions G(S) for atoms, label-atoms and label-labels');
fprintf(fileid,'%s\n','Distance distributions P(D) for atoms, label-atoms and label-labels');
fprintf(fileid,'%s\n', ['These results are from ' outputTypeString ' data for intensity I(S)']);
%parameters
fprintf(fileid,'%s\t%15.5g\n','Number of discrete distances nD',nD);
fprintf(fileid,'%s\t%15.5g\t%s\n','Maximum discrete distance DMax',DMax,'Ang');
fprintf(fileid,'%s\t%s\n','Definition of S','S=2*sin(theta)/lambda');
%filenames
fprintf(fileid,'%s\t%s\n','Input pdb file',pdbFile);
fprintf(fileid,'%s\t%s\n','Scattering factor directory',fDataPath);
if CRYTrue
    fprintf(fileid,'%s\t%s\n','CRYSOL intensity file',CRYSOLFile);
end

%first output the set of energies
fprintf(fileid,'%s\n','Energies / eV');
for iEn=1:nEn;
    fprintf(fileid,'%s\t%12.5g\t%s\n',' ',energies(iEn),'eV');
end
fprintf(fileid,'\n');
%************************* Output titles for columns first
%first row is the energy, second row label i, third row label j, fourth
%row titles for columns of data
titles=[];
iCol=1;
titles{1,iCol}='X-ray energy / eV';
titles{2,iCol}='Label i';
titles{3,iCol}='Label j';
titles{4,iCol}='S (/Ang)';
for iEn=1:nEn; %label the set of I(S) data at each energy
    iCol=iCol+1;
    titles{1,iCol}=num2str(energies(iEn));
    titles{2,iCol}='';
    titles{3,iCol}='';
    titles{4,iCol}=['I(S) at ' num2str(energies(iEn)) 'eV'];
end
iCol=iCol+1; %label the G(S) for atoms
titles{1,iCol}='';
titles{2,iCol}='';
titles{3,iCol}='';
titles{4,iCol}=['G(S) atoms'];
for ilblType=1:nlblTypes
    iCol=iCol+1;
    titles{1,iCol}='';
    titles{2,iCol}=int2str(ilblType);
    titles{3,iCol}='';
    titles{4,iCol}=['G(S) label- ' int2str(ilblType) ' /atoms'];
end
for ilblType=1:nlblTypes
    for jlblType=ilblType:nlblTypes
        iCol=iCol+1;
        titles{1,iCol}='';
        titles{2,iCol}=int2str(ilblType);
        titles{3,iCol}=int2str(jlblType);
        titles{4,iCol}=['G(S) label ' int2str(ilblType) ...
            ' - label ' int2str(jlblType)];
    end
end
formatString=[];
for iOutput=1:size(titles,2)
    formatString=[formatString '%s\t'];
end
formatString=[formatString '\n'];
%print out the titles for the columns
fprintf(fileid,formatString,titles{1,:});
fprintf(fileid,formatString,titles{2,:});
fprintf(fileid,formatString,titles{3,:});
fprintf(fileid,formatString,titles{4,:});

%****************************** Output data all I(S) sets, G(S)
%each line is S, I(S, E1)...I(S,En), Gatoms(S),
%Glblatm(S,lbl1)...Glblatm(S,lblN),GlblLbl(S,lbl1,lbl1)...GlblLbl(S,lblN,lblN)
for iS=1:length(S)
    outputLine=[];
    outputLine=[outputLine S(iS)]; %S
    for iEn=1:nEn;
        outputLine=[outputLine I_S(iEn,iS)]; %I(S) each energy
    end
    outputLine=[outputLine G_S(nTerms,iS)]; %atoms G(S)
    iStart=nTerms-nlblTypes-1;
    for ilblType=1:nlblTypes
        outputLine=[outputLine G_S(iStart+ilblType,iS)];
    end
    iCount=0;
    for ilblType=1:nlblTypes
        for jlblType=ilblType:nlblTypes
            iCount=iCount+1;
            outputLine=[outputLine G_S(iCount,iS)];
        end
    end
    
    formatString=[];
    for iOutput=1:length(outputLine)
        formatString=[formatString '%12.5g\t'];
    end
    formatString=[formatString '\n'];
    
    
    %now output the line for this S-value
    fprintf(fileid,formatString,outputLine);
end

%********************** Now output the distance distributions for label type pairs
%****** Output titles for columns first
%first row is the S-rangesecond row label i, third row label j, fourth
%row titles for columns of data
fprintf(fileid,'\n');
fprintf(fileid,'%s\n','Distance distributions for the label-label type pairs');
titles=[];
iCol=1;
titles{1,iCol}='S-range';
titles{2,iCol}='Label i';
titles{3,iCol}='Label j';
titles{4,iCol}='S (/Ang)';
nPairs=nTerms-nlblTypes-1;
for ilblType=1:nlblTypes
    for jlblType=ilblType:nlblTypes
        iCol=iCol+1;
        titles{1,iCol}='Max Ent';
        titles{2,iCol}=int2str(ilblType);
        titles{3,iCol}=int2str(jlblType);
        titles{4,iCol}=['P(D) label ' int2str(ilblType) ...
            ' - label ' int2str(jlblType)];
    end
end
for ilblType=1:nlblTypes
    for jlblType=ilblType:nlblTypes
        iCol=iCol+1;
        titles{1,iCol}='Least squares';
        titles{2,iCol}=int2str(ilblType);
        titles{3,iCol}=int2str(jlblType);
        titles{4,iCol}=['P(D) label ' int2str(ilblType) ...
            ' - label ' int2str(jlblType)];
    end
end
formatString=[];
for iOutput=1:size(titles,2)
    formatString=[formatString '%s\t'];
end
formatString=[formatString '\n'];
%print out the titles for the columns
fprintf(fileid,formatString,titles{1,:});
fprintf(fileid,formatString,titles{2,:});
fprintf(fileid,formatString,titles{3,:});
fprintf(fileid,formatString,titles{4,:});

%each line is D, P(D,lbl1-lbl1)...P(D,lbln-lbln)
DInv=linspace(0,DMax,nD+1);
for iD=1:nD+1
    outputLine=[];
    outputLine=[outputLine DInv(iD)]; %D
    iCount=0;
    for ilblType=1:nlblTypes
        for jlblType=ilblType:nlblTypes
            iCount=iCount+1;
            outputLine=[outputLine P_DmaxEnt(iCount,iD)]; %P(D) each label type pair
        end
    end
    iCount=0;
    for ilblType=1:nlblTypes
        for jlblType=ilblType:nlblTypes
            iCount=iCount+1;
            outputLine=[outputLine P_Dlsq(iCount,iD)]; %P(D) each label type pair using part of S-range
        end
    end
    
    formatString=[];
    for iOutput=1:length(outputLine)
        formatString=[formatString '%12.5g\t'];
    end
    formatString=[formatString '\n'];
    
    %now output the line for this D-value
    fprintf(fileid,formatString,outputLine);
end

fclose(fileid);              %close the data file
%-------------------------End of output of a distance distribn data set

%------------------------------------------------------------------------
% --- Executes on slider movement.
function sldr_err_Callback(hObject, eventdata, handles)
handles.err=get(hObject,'Value');
set(handles.txt_err,'String',num2str(handles.err));
% Update handles structure
guidata(hObject, handles);

% --- Executes during object creation, after setting all properties.
function sldr_err_CreateFcn(hObject, eventdata, handles)
if isequal(get(hObject,'BackgroundColor'), get(0,'defaultUicontrolBackgroundColor'))
    set(hObject,'BackgroundColor',[.9 .9 .9]);
end

% --- Executes on slider movement.
function sldr_DMaxInv_Callback(hObject, eventdata, handles)
%set the requested value of DMaxInv (for inversion calculation)
handles.DMaxInv=round(get(hObject,'Value'));
set(handles.txt_DMaxInv,'String',num2str(handles.DMaxInv));
% Update handles structure
guidata(hObject, handles);

% --- Executes during object creation, after setting all properties.
function sldr_DMaxInv_CreateFcn(hObject, eventdata, handles)
if isequal(get(hObject,'BackgroundColor'), get(0,'defaultUicontrolBackgroundColor'))
    set(hObject,'BackgroundColor',[.9 .9 .9]);
end

% --- Executes on slider movement.
function sldr_nDInv_Callback(hObject, eventdata, handles)
%set the requested value of nD, the number of distances used in inverson
%calculation
handles.nDInv=round(get(hObject,'Value'));
set(handles.txt_nDInv,'String',num2str(handles.nDInv));
% Update handles structure
guidata(hObject, handles);


% --- Executes during object creation, after setting all properties.
function sldr_nDInv_CreateFcn(hObject, eventdata, handles)
if isequal(get(hObject,'BackgroundColor'), get(0,'defaultUicontrolBackgroundColor'))
    set(hObject,'BackgroundColor',[.9 .9 .9]);
end

% --- Executes on slider movement.
function sldr_SMax_Callback(hObject, eventdata, handles)
%set the requested value of SMax for intensity I(s) calcns
%NOTE s=2*sin(theta)/lambda (/Angstroms)
handles.SMax=get(hObject,'Value');
set(handles.txt_SMax,'String',num2str(handles.SMax));
% Update handles structure
guidata(hObject, handles);

% --- Executes during object creation, after setting all properties.
function sldr_SMax_CreateFcn(hObject, eventdata, handles)
if isequal(get(hObject,'BackgroundColor'), get(0,'defaultUicontrolBackgroundColor'))
    set(hObject,'BackgroundColor',[.9 .9 .9]);
end

% --- Executes on slider movement.
function sldr_nS_Callback(hObject, eventdata, handles)
%set the requested value of nS, the number of s-values used in I(s) calcns
%NOTE that s=2*sin(theta)/lambda
handles.nS=round(get(hObject,'Value'));
set(handles.txt_nS,'String',num2str(handles.nS));
% Update handles structure
guidata(hObject, handles);

% --- Executes during object creation, after setting all properties.
function sldr_nS_CreateFcn(hObject, eventdata, handles)
if isequal(get(hObject,'BackgroundColor'), get(0,'defaultUicontrolBackgroundColor'))
    set(hObject,'BackgroundColor',[.9 .9 .9]);
end

% --- Executes on button press in chk_exptlI.
function chk_exptlI_Callback(hObject, eventdata, handles)
if(get(hObject,'Value')==get(hObject,'max'))
    %box is checked, enable the inversion calculation button
    set(handles.btn_InvCalc,'Enable','on');
else
    %box in unchecked, disable theinversion calculationbutton
    set(handles.btn_InvCalc,'Enable','off');
end
guidata(handles.saxs_label,handles);


% --- Executes when user attempts to close saxs_label.
function saxs_label_CloseRequestFcn(hObject, eventdata, handles)
cla;
delete(hObject);

% --- Executes on button press in btn_writeI_S.
function btn_writeI_S_Callback(hObject, eventdata, handles)
writeI_S(handles);

% --- Executes on button press in btn_writeP_D.
function btn_writeP_D_Callback(hObject, eventdata, handles)
writeG_SP_D(handles);

% --- Executes on button press in chk_nanoXal.
function chk_nanoXal_Callback(hObject, eventdata, handles)
if get(hObject,'Value')==get(hObject,'Max')
    if(strcmpi(get(handles.btn_calcI_S,'Enable'),'on')) %only show controls if read data already
        set(handles.pnl_lbl,'Visible','on');
        handles=showlblRads(handles);
    else
        set(hObject,'Value',get(hObject,'Min'));
    end
else
    set(handles.pnl_lbl,'Visible','off');
end
guidata(handles.saxs_label,handles);

function handles=showlblRads(handles)
%display the label radii list box and edit box
    set(handles.lst_lbl,'String',handles.atomSet(handles.lblType));
    set(handles.lst_lbl,'Value',1);
    handles.crrtlbl=1;
    set(handles.edt_lblRad,'String',handles.lblRad(1));
    set(handles.edt_lblNum,'String',handles.lblNum(1));
    
% --- Executes on selection change in lst_lbl.
function lst_lbl_Callback(hObject, eventdata, handles)
iLbl=get(hObject,'Value'); %label type number
handles.crrtlbl=iLbl;
set(handles.edt_lblRad,'String',handles.lblRad(iLbl));
set(handles.edt_lblNum,'String',handles.lblNum(iLbl));
guidata(handles.saxs_label,handles);

% --- Executes during object creation, after setting all properties.
function lst_lbl_CreateFcn(hObject, eventdata, handles)
if ispc && isequal(get(hObject,'BackgroundColor'), get(0,'defaultUicontrolBackgroundColor'))
    set(hObject,'BackgroundColor','white');
end

function edt_lblRad_Callback(hObject, eventdata, handles)
%use the saved current label type number, in case user clicked on label
%list so the selected label is not the one for which the radius is
%displayed
%Interruptible is 'off' so that this executes before the label list box
%click is executed.
rad=str2num(get(hObject,'String'));
if ~isempty(rad)
    handles.lblRad(handles.crrtlbl)=rad;
    set(hObject,'String',num2str(rad));
else
    set(hObject,'String','Error'); %report error if not a number
end
guidata(handles.saxs_label,handles);
  
% --- Executes during object creation, after setting all properties.
function edt_lblRad_CreateFcn(hObject, eventdata, handles)
if ispc && isequal(get(hObject,'BackgroundColor'), get(0,'defaultUicontrolBackgroundColor'))
    set(hObject,'BackgroundColor','white');
end

%------------------------------------------------------------------------
% --- Executes on button press in btn_Read.
function btn_Read_Callback(hObject, eventdata, handles)
% Read in the coordinate data from pdb file, scattering factor data, and
%CRYSOL intensity file
errorlg=false; %initialise error - this is set to true if error occurs

set(handles.btn_calcI_S,'Enable','off');
refresh;

%*************************** Read in pdb file
[readOK,handles]=readpdbData(handles);
if ~readOK 
    errordlg('pdb file did not read correctly','Error','modal');
    set(handles.btn_calcI_S,'Enable','off');

    return
end
%*************************** Read in scattering factor data
[readOK,handles]=readfData(handles);
if ~readOK 
    errordlg('Scattering factors files did not read correctly','Error','modal');
    set(handles.btn_calcI_S,'Enable','off');

    return
end

%*************************** Read in CRYSOL simulation data (if requested)
% handles.CRYSOL_S are the s-values (in 2sintheta/lambda units)
%handles.I_SCRYatSolv are the intensities of molecule in solvent no labels
handles.CRY=false;
if get(handles.chk_CRYSOL,'Value')==get(handles.chk_CRYSOL,'max')
    [readOK,handles]=readCRYSOL(handles);
    if ~readOK 
        errordlg('CRYSOL file did not read correctly','Error','modal');
        set(handles.btn_calcI_S,'Enable','off');
        return
    else
        handles.CRY=true;
    end
end

if get(handles.chk_nanoXal,'Value')==get(handles.chk_nanoXal,'Max')
    handles=showlblRads(handles);
end
if readOK
    set(handles.btn_calcI_S,'Enable','on');
end

guidata(handles.saxs_label,handles);

function edt_lblNum_Callback(hObject, eventdata, handles)
%Interruptible is 'off' so that this executes before the label list box
%click is executed.
num=str2num(get(hObject,'String'));
if ~isempty(num)
    handles.lblNum(handles.crrtlbl)=num;
    set(hObject,'String',num2str(num));
else
    set(hObject,'String','Error'); %report error if not a number
end
guidata(handles.saxs_label,handles);
 
% --- Executes during object creation, after setting all properties.
function edt_lblNum_CreateFcn(hObject, eventdata, handles)
if ispc && isequal(get(hObject,'BackgroundColor'), get(0,'defaultUicontrolBackgroundColor'))
    set(hObject,'BackgroundColor','white');
end

%------------------------------------------------------------------------
function f_fac=f_Ssphere(S,R,n)
%calculate the S-dependent factor to multiple the atom scattering factor
%for a finite-size sphere 
%(see Feigin and Svergun, chapter 3, Table 3.4, p92)
%inputs: array of S-values, 
% R=radius of nanocrystal, n=number of atoms in nanocrystal
%sigmaR=0.1*R;
%nBins=9;
%RSet=R-3*sigmaR+linspace(0,6*sigmaR,nBins);
%sumFac2=0;
%sumProbBin=0;
nBins=1;
RSet(1)=R;
for iBin=1:nBins
x=2*pi*RSet(iBin)*S;
f_fac=n*ones(size(S));
lnonZero=find(x>1e-10); %the locations of all non-zeros
f_fac(lnonZero)=3*n*(sin(x(lnonZero))-x(lnonZero).*cos(x(lnonZero)))./...
    (x(lnonZero).*x(lnonZero).*x(lnonZero));
end
