# Supplementary material for: Anomalous Small Angle X-Ray Scattering Simulations: Proof of Concept for Distance Measurements for Nanoparticle-Labelled Biomacromolecules in Solution
Source: PLoS One. 2014 Apr 23;9(4):e95664. doi: 10.1371/journal.pone.0095664 (PMC3997412; doi:10.1371/journal.pone.0095664)
Supplement: Programs S1 — MATLAB codes. A zipped file containing the MATLAB code files used in this work. The code runs through a graphical user interface, which can be started with the command “saxs_label”. (ZIP) [file pone.0095664.s002.zip › sinc.m]

function sincx=sinc(x)
%overloading inbuilt function in signal processing toolbox
%outputs sin(pi*x)/(pi*x)
sizex=size(x);
nx=numel(x);
xx=reshape(x,1,nx);
for ix=1:nx
    if xx(ix)<1e-5
        sincxx(ix)=1.0;
    else
        sincxx(ix)=sin(xx(ix)*pi)/(xx(ix)*pi);
    end
end
sincx=reshape(sincxx,sizex);
    
