# Supplementary material for: Anomalous Small Angle X-Ray Scattering Simulations: Proof of Concept for Distance Measurements for Nanoparticle-Labelled Biomacromolecules in Solution
Source: PLoS One. 2014 Apr 23;9(4):e95664. doi: 10.1371/journal.pone.0095664 (PMC3997412; doi:10.1371/journal.pone.0095664)
Supplement: Programs S1 — MATLAB codes. A zipped file containing the MATLAB code files used in this work. The code runs through a graphical user interface, which can be started with the command “saxs_label”. (ZIP) [file pone.0095664.s002.zip › G_Splot.m]

function varargout = G_Splot(varargin)
% G_SPLOT M-file for G_Splot.fig
% Begin initialization code - DO NOT EDIT
gui_Singleton = 1;
gui_State = struct('gui_Name',       mfilename, ...
                   'gui_Singleton',  gui_Singleton, ...
                   'gui_OpeningFcn', @G_Splot_OpeningFcn, ...
                   'gui_OutputFcn',  @G_Splot_OutputFcn, ...
                   'gui_LayoutFcn',  [] , ...
                   'gui_Callback',   []);
if nargin && ischar(varargin{1})
    gui_State.gui_Callback = str2func(varargin{1});
end

if nargout
    [varargout{1:nargout}] = gui_mainfcn(gui_State, varargin{:});
else
    gui_mainfcn(gui_State, varargin{:});
end
% End initialization code - DO NOT EDIT

% --- Executes just before G_Splot is made visible.
function G_Splot_OpeningFcn(hObject, eventdata, handles, varargin)
% This function has no output args, see OutputFcn.
% Choose default command line output for G_Splot
handles.output = hObject;
handles.S=varargin{1};
handles.Smax=handles.S(end);
handles.G_S=varargin{2};
set(handles.sldr_delS,'max',(0.1*handles.Smax));
handles.delS=0.01*handles.Smax; %initial value;
set(handles.sldr_delS,'Value',handles.delS);
set(handles.txt_delS,'String',num2str(handles.delS));

set(handles.sldr_truncS,'max',handles.Smax);
handles.truncS=handles.Smax; %initial value - no truncation;
set(handles.sldr_truncS,'Value',handles.truncS);
set(handles.txt_truncS,'String',num2str(handles.truncS));

plot(handles.S,handles.G_S);
% Update handles structure
guidata(hObject, handles);

% UIWAIT makes G_Splot wait for user response (see UIRESUME)
 uiwait(handles.G_Splot);


% --- Outputs from this function are returned to the command line.
function varargout = G_Splot_OutputFcn(hObject, eventdata, handles)

% Get default command line output from handles structure
varargout{1} = handles.data.truncS;
varargout{2}=handles.data.truncG;
delete(handles.G_Splot);

% --- Executes on button press in btn_updateG.
function btn_updateG_Callback(hObject, eventdata, handles)
axes(handles.axes1);
cla;
nSS=length(handles.S); %total number of points in arrays
nS=min(nSS,max(1,(nSS*handles.delS/handles.Smax))); %the number of points used for smoothing
edge=find(handles.S>=handles.truncS,1,'first')-1; %truncate at required point
if isempty(edge)
    edge=nSS;
end
handles.data.truncG=[];
handles.data.truncS=[];
handles.data.truncG=smooth(handles.G_S(1:edge),nS);
handles.data.truncS=handles.S(1:edge);
plot(handles.data.truncS,handles.data.truncG);
guidata(hObject, handles);

% --------------------------------------------------------------------
function OpenMenuItem_Callback(hObject, eventdata, handles)
file = uigetfile('*.fig');
if ~isequal(file, 0)
    open(file);
end

% --------------------------------------------------------------------
function PrintMenuItem_Callback(hObject, eventdata, handles)
printdlg(handles.G_Splot)

% --------------------------------------------------------------------
function CloseMenuItem_Callback(hObject, eventdata, handles)
selection = questdlg(['Close ' get(handles.G_Splot,'Name') '?'],...
                     ['Close ' get(handles.G_Splot,'Name') '...'],...
                     'Yes','No','Yes');
if strcmp(selection,'No')
    return;
end

delete(handles.G_Splot)

% --- Executes during object creation, after setting all properties.
function popupmenu1_CreateFcn(hObject, eventdata, handles)
if ispc && isequal(get(hObject,'BackgroundColor'), get(0,'defaultUicontrolBackgroundColor'))
     set(hObject,'BackgroundColor','white');
end

set(hObject, 'String', {'plot(rand(5))', 'plot(sin(1:0.01:25))', 'bar(1:.5:10)', 'plot(membrane)', 'surf(peaks)'});

% --- Executes on button press in btn_acceptG.
function btn_acceptG_Callback(hObject, eventdata, handles)
edge=find(handles.S>=handles.truncS,1,'first')-1; %truncate at required point
if isempty(edge)
    edge=nSS;
end
handles.data.truncG=[];
handles.data.truncS=[];
handles.data.truncG=handles.G_S(1:edge);
handles.data.truncS=handles.S(1:edge);
guidata(hObject, handles);
uiresume(handles.G_Splot);

% --- Executes on slider movement.
function sldr_delS_Callback(hObject, eventdata, handles)
handles.delS=get(hObject,'Value');
set(handles.txt_delS,'String',num2str(handles.delS));
% Update handles structure
guidata(hObject, handles);


% --- Executes during object creation, after setting all properties.
function sldr_delS_CreateFcn(hObject, eventdata, handles)
if isequal(get(hObject,'BackgroundColor'), get(0,'defaultUicontrolBackgroundColor'))
    set(hObject,'BackgroundColor',[.9 .9 .9]);
end

% --- Executes on slider movement.
function sldr_truncS_Callback(hObject, eventdata, handles)
handles.truncS=get(hObject,'Value');
set(handles.txt_truncS,'String',num2str(handles.truncS));
% Update handles structure
guidata(hObject, handles);


% --- Executes during object creation, after setting all properties.
function sldr_truncS_CreateFcn(hObject, eventdata, handles)
if isequal(get(hObject,'BackgroundColor'), get(0,'defaultUicontrolBackgroundColor'))
    set(hObject,'BackgroundColor',[.9 .9 .9]);
end
