# Supplementary material for: Anomalous Small Angle X-Ray Scattering Simulations: Proof of Concept for Distance Measurements for Nanoparticle-Labelled Biomacromolecules in Solution
Source: PLoS One. 2014 Apr 23;9(4):e95664. doi: 10.1371/journal.pone.0095664 (PMC3997412; doi:10.1371/journal.pone.0095664)
Supplement: Programs S1 — MATLAB codes. A zipped file containing the MATLAB code files used in this work. The code runs through a graphical user interface, which can be started with the command “saxs_label”. (ZIP) [file pone.0095664.s002.zip › makeDNASeq.m]

%script to produce a DNA base-pair sequence (one strand)
%using randomly generated base pairs
nPairs=500; %number of base pairs required
seq=zeros(nPairs,1);
seqRand=4*rand(nPairs,1);
seqRand(seqRand<1)='A';
seqRand(seqRand<2)='C';
seqRand(seqRand<3)='G';
seqRand(seqRand<4)='T';
charSeq=char(seqRand)'
charSeq
